# Supplementary material for: Transparent ultrahigh-molecular-weight polyethylene/MXene films with efficient UV-absorption for thermal management
Source: Nat Commun. 2024 Apr 9;15:3076. doi: 10.1038/s41467-024-47432-z (PMC11004134; doi:10.1038/s41467-024-47432-z)
Supplement: Supplementary file 3 — Source Data [file 41467_2024_47432_MOESM3_ESM.xlsx]

## Sheet: Figure 1b
Figure 1b
DSC curves of composite films with 2 wt.% BZT and different MXene contents
U-PE-1		U-PE-2		0.1M2B		0.3M2B		0.5M2B
Temperature (oC)	Endo	Temperature (oC)	Endo	Temperature (oC)	Endo	Temperature (oC)	Endo	Temperature (oC)	Endo
40.0096	0.02264	40.0096	0.00436	40.0096	0.00883	40.0096	-0.00115	40.0096	0.00661
40.0097	0.02268	40.0097	0.00449	40.0097	0.0103	40.0097	0.00116	40.0097	0.00809
40.0099	0.02272	40.0099	0.00463	40.0099	0.01374	40.0099	0.00499	40.0099	0.01097
40.0091	0.02278	40.0091	0.00478	40.0091	0.02138	40.0091	0.01108	40.0091	0.01537
40.0097	0.02292	40.0097	0.005	40.0097	0.03283	40.0097	0.02022	40.0097	0.02084
40.0106	0.02338	40.0106	0.00551	40.0106	0.04594	40.0106	0.03171	40.0106	0.02932
40.0109	0.02537	40.0109	0.00708	40.0109	0.05932	40.0109	0.04411	40.0109	0.04089
40.0115	0.02867	40.0115	0.01098	40.0115	0.0729	40.0115	0.05588	40.0115	0.0523
40.0123	0.03596	40.0123	0.01772	40.0123	0.08486	40.0123	0.06926	40.0123	0.06296
40.0134	0.04895	40.0134	0.03154	40.0134	0.09541	40.0134	0.08167	40.0134	0.07262
40.0147	0.0737	40.0147	0.05303	40.0147	0.10527	40.0147	0.09201	40.0147	0.08018
40.0162	0.1072	40.0162	0.0815	40.0162	0.112	40.0162	0.09889	40.0162	0.08698
40.0196	0.14591	40.0196	0.11359	40.0196	0.11816	40.0196	0.10363	40.0196	0.09187
40.0212	0.17768	40.0212	0.14466	40.0212	0.12355	40.0212	0.10534	40.0212	0.09523
40.025	0.21906	40.025	0.17539	40.025	0.12624	40.025	0.10638	40.025	0.09685
40.0285	0.26394	40.0285	0.20966	40.0285	0.12567	40.0285	0.1062	40.0285	0.09713
40.0342	0.31291	40.0342	0.24362	40.0342	0.12391	40.0342	0.10516	40.0342	0.09655
40.0394	0.36327	40.0394	0.27874	40.0394	0.12209	40.0394	0.10277	40.0394	0.09519
40.0458	0.41622	40.0458	0.31593	40.0458	0.11745	40.0458	0.09921	40.0458	0.09264
40.0532	0.47488	40.0532	0.35795	40.0532	0.11438	40.0532	0.09776	40.0532	0.09146
40.0623	0.53195	40.0623	0.40018	40.0623	0.1125	40.0623	0.09442	40.0623	0.09006
40.0712	0.59093	40.0712	0.44509	40.0712	0.10622	40.0712	0.08437	40.0712	0.08566
40.0816	0.64945	40.0816	0.48999	40.0816	0.08734	40.0816	0.06135	40.0816	0.07369
40.092	0.70576	40.092	0.53084	40.092	0.05562	40.092	0.02799	40.092	0.05031
40.1043	0.75964	40.1043	0.56929	40.1043	0.01944	40.1043	-0.00646	40.1043	0.01962
40.1156	0.81605	40.1156	0.60712	40.1156	-0.014	40.1156	-0.03552	40.1156	-0.01112
40.129	0.86531	40.129	0.63854	40.129	-0.03918	40.129	-0.05816	40.129	-0.03942
40.1425	0.91293	40.1425	0.67193	40.1425	-0.06113	40.1425	-0.08177	40.1425	-0.06315
40.1569	0.95537	40.1569	0.70534	40.1569	-0.08286	40.1569	-0.10563	40.1569	-0.08222
40.1729	0.99135	40.1729	0.73488	40.1729	-0.10721	40.1729	-0.12973	40.1729	-0.10378
40.188	1.0205	40.188	0.75982	40.188	-0.13367	40.188	-0.15617	40.188	-0.12354
40.2048	1.04697	40.2048	0.78032	40.2048	-0.16159	40.2048	-0.17979	40.2048	-0.14447
40.2212	1.0696	40.2212	0.79795	40.2212	-0.18735	40.2212	-0.20119	40.2212	-0.16537
40.2389	1.08817	40.2389	0.81508	40.2389	-0.21247	40.2389	-0.2243	40.2389	-0.18668
40.2568	1.10649	40.2568	0.83044	40.2568	-0.2383	40.2568	-0.24908	40.2568	-0.20808
40.2748	1.11938	40.2748	0.83959	40.2748	-0.26294	40.2748	-0.27413	40.2748	-0.23243
40.2933	1.12754	40.2933	0.85037	40.2933	-0.28414	40.2933	-0.29914	40.2933	-0.25106
40.3129	1.13609	40.3129	0.86241	40.3129	-0.30521	40.3129	-0.31853	40.3129	-0.26841
40.3331	1.14269	40.3331	0.87133	40.3331	-0.32861	40.3331	-0.33899	40.3331	-0.28534
40.3518	1.14605	40.3518	0.87987	40.3518	-0.35626	40.3518	-0.36413	40.3518	-0.30501
40.3725	1.1481	40.3725	0.88795	40.3725	-0.38184	40.3725	-0.38601	40.3725	-0.32747
40.393	1.14834	40.393	0.89466	40.393	-0.40273	40.393	-0.40783	40.393	-0.34903
40.4141	1.15104	40.4141	0.90246	40.4141	-0.42131	40.4141	-0.42703	40.4141	-0.36585
40.4347	1.15407	40.4347	0.90794	40.4347	-0.44152	40.4347	-0.44302	40.4347	-0.37932
40.4569	1.15455	40.4569	0.91099	40.4569	-0.46428	40.4569	-0.46242	40.4569	-0.39535
40.4783	1.15763	40.4783	0.91563	40.4783	-0.48414	40.4783	-0.48559	40.4783	-0.41446
40.501	1.15744	40.501	0.92382	40.501	-0.50311	40.501	-0.50561	40.501	-0.43445
40.5229	1.15283	40.5229	0.93098	40.5229	-0.52082	40.5229	-0.52386	40.5229	-0.45175
40.5462	1.15032	40.5462	0.93661	40.5462	-0.54282	40.5462	-0.53752	40.5462	-0.46548
40.569	1.14694	40.569	0.93727	40.569	-0.56462	40.569	-0.55369	40.569	-0.48026
40.593	1.14452	40.593	0.9388	40.593	-0.58995	40.593	-0.5726	40.593	-0.50153
40.6159	1.14481	40.6159	0.94054	40.6159	-0.60849	40.6159	-0.59588	40.6159	-0.52043
40.6398	1.14492	40.6398	0.9452	40.6398	-0.6249	40.6398	-0.61614	40.6398	-0.54021
40.6641	1.14304	40.6641	0.94949	40.6641	-0.64065	40.6641	-0.63391	40.6641	-0.55276
40.6885	1.14267	40.6885	0.95154	40.6885	-0.65568	40.6885	-0.64953	40.6885	-0.56612
40.7134	1.1408	40.7134	0.95495	40.7134	-0.677	40.7134	-0.66556	40.7134	-0.57628
40.7378	1.13845	40.7378	0.95834	40.7378	-0.69772	40.7378	-0.68188	40.7378	-0.5881
40.7632	1.13611	40.7632	0.96126	40.7632	-0.71169	40.7632	-0.69876	40.7632	-0.60297
40.7893	1.1322	40.7893	0.96386	40.7893	-0.72333	40.7893	-0.71408	40.7893	-0.61831
40.8156	1.12945	40.8156	0.96329	40.8156	-0.73776	40.8156	-0.7283	40.8156	-0.63293
40.8416	1.12731	40.8416	0.96288	40.8416	-0.75653	40.8416	-0.7378	40.8416	-0.64616
40.868	1.11999	40.868	0.96336	40.868	-0.77383	40.868	-0.75036	40.868	-0.65957
40.8947	1.11434	40.8947	0.96424	40.8947	-0.79333	40.8947	-0.76604	40.8947	-0.66989
40.9206	1.111	40.9206	0.96511	40.9206	-0.80432	40.9206	-0.78451	40.9206	-0.67907
40.9475	1.10453	40.9475	0.96457	40.9475	-0.81353	40.9475	-0.7998	40.9475	-0.69252
40.9742	1.09931	40.9742	0.96175	40.9742	-0.82811	40.9742	-0.81227	40.9742	-0.70508
41.0004	1.09189	41.0004	0.95898	41.0004	-0.84375	41.0004	-0.81836	41.0004	-0.71983
41.0291	1.08394	41.0291	0.95929	41.0291	-0.85527	41.0291	-0.82653	41.0291	-0.73193
41.056	1.07733	41.056	0.96031	41.056	-0.87031	41.056	-0.83816	41.056	-0.74276
41.0838	1.07117	41.0838	0.96155	41.0838	-0.88474	41.0838	-0.85446	41.0838	-0.74824
41.1107	1.06299	41.1107	0.9621	41.1107	-0.89576	41.1107	-0.86967	41.1107	-0.75592
41.1396	1.05522	41.1396	0.95998	41.1396	-0.90501	41.1396	-0.88025	41.1396	-0.76349
41.1674	1.04938	41.1674	0.95677	41.1674	-0.91815	41.1674	-0.88854	41.1674	-0.7742
41.196	1.0444	41.196	0.95427	41.196	-0.92435	41.196	-0.89645	41.196	-0.78311
41.2244	1.03949	41.2244	0.95393	41.2244	-0.93842	41.2244	-0.9073	41.2244	-0.79201
41.2533	1.03486	41.2533	0.9545	41.2533	-0.95037	41.2533	-0.9195	41.2533	-0.79998
41.2811	1.02807	41.2811	0.9538	41.2811	-0.96221	41.2811	-0.92852	41.2811	-0.81033
41.3098	1.01942	41.3098	0.95255	41.3098	-0.97148	41.3098	-0.93403	41.3098	-0.82336
41.3384	1.01218	41.3384	0.95146	41.3384	-0.97941	41.3384	-0.93848	41.3384	-0.83139
41.3672	1.00529	41.3672	0.94981	41.3672	-0.98502	41.3672	-0.94655	41.3672	-0.83058
41.3968	0.99523	41.3968	0.94921	41.3968	-0.99569	41.3968	-0.95825	41.3968	-0.834
41.4267	0.99037	41.4267	0.94905	41.4267	-1.00342	41.4267	-0.96374	41.4267	-0.83694
41.455	0.98834	41.455	0.9488	41.455	-1.01026	41.455	-0.97218	41.455	-0.84489
41.4844	0.98552	41.4844	0.94875	41.4844	-1.01477	41.4844	-0.98016	41.4844	-0.86195
41.5141	0.98307	41.5141	0.94762	41.5141	-1.02206	41.5141	-0.98598	41.5141	-0.86996
41.5423	0.97792	41.5423	0.9456	41.5423	-1.03366	41.5423	-0.99392	41.5423	-0.87551
41.5734	0.97023	41.5734	0.94356	41.5734	-1.0417	41.5734	-1.00217	41.5734	-0.87673
41.604	0.96387	41.604	0.94176	41.604	-1.0487	41.604	-1.0085	41.604	-0.8798
41.6332	0.95893	41.6332	0.94083	41.6332	-1.05284	41.6332	-1.01255	41.6332	-0.88316
41.663	0.95361	41.663	0.94043	41.663	-1.06364	41.663	-1.01844	41.663	-0.88908
41.6918	0.94731	41.6918	0.9402	41.6918	-1.07261	41.6918	-1.02212	41.6918	-0.89825
41.7224	0.94197	41.7224	0.94009	41.7224	-1.08092	41.7224	-1.02768	41.7224	-0.9058
41.7526	0.93621	41.7526	0.94004	41.7526	-1.08407	41.7526	-1.0348	41.7526	-0.912
41.7831	0.93231	41.7831	0.9397	41.7831	-1.08515	41.7831	-1.03907	41.7831	-0.91775
41.8139	0.92876	41.8139	0.93862	41.8139	-1.08928	41.8139	-1.04323	41.8139	-0.91999
41.8438	0.9261	41.8438	0.93736	41.8438	-1.09738	41.8438	-1.04821	41.8438	-0.92222
41.874	0.92293	41.874	0.93646	41.874	-1.1006	41.874	-1.05281	41.874	-0.92609
41.9043	0.91993	41.9043	0.93588	41.9043	-1.10824	41.9043	-1.05803	41.9043	-0.93034
41.9355	0.91743	41.9355	0.93579	41.9355	-1.11211	41.9355	-1.06187	41.9355	-0.9324
41.966	0.91453	41.966	0.93569	41.966	-1.11562	41.966	-1.0674	41.966	-0.93384
41.9964	0.91091	41.9964	0.93525	41.9964	-1.12341	41.9964	-1.07403	41.9964	-0.93645
42.0272	0.90617	42.0272	0.93459	42.0272	-1.13007	42.0272	-1.07826	42.0272	-0.93987
42.0574	0.90107	42.0574	0.93418	42.0574	-1.13591	42.0574	-1.08141	42.0574	-0.945
42.0886	0.8957	42.0886	0.93395	42.0886	-1.14104	42.0886	-1.08529	42.0886	-0.95163
42.1198	0.89254	42.1198	0.93377	42.1198	-1.14362	42.1198	-1.08724	42.1198	-0.95751
42.1508	0.89169	42.1508	0.93342	42.1508	-1.14611	42.1508	-1.09169	42.1508	-0.96204
42.1821	0.89105	42.1821	0.93289	42.1821	-1.14899	42.1821	-1.09725	42.1821	-0.96579
42.2129	0.88891	42.2129	0.93242	42.2129	-1.15249	42.2129	-1.10209	42.2129	-0.96847
42.2441	0.88567	42.2441	0.9319	42.2441	-1.15546	42.2441	-1.10536	42.2441	-0.9693
42.2758	0.88001	42.2758	0.93132	42.2758	-1.15972	42.2758	-1.10883	42.2758	-0.96932
42.307	0.87454	42.307	0.92977	42.307	-1.16672	42.307	-1.1097	42.307	-0.9698
42.3376	0.87078	42.3376	0.92737	42.3376	-1.17379	42.3376	-1.11142	42.3376	-0.97113
42.3699	0.86835	42.3699	0.92661	42.3699	-1.17703	42.3699	-1.11434	42.3699	-0.97492
42.4004	0.86617	42.4004	0.92639	42.4004	-1.17848	42.4004	-1.11857	42.4004	-0.98188
42.4322	0.86365	42.4322	0.92624	42.4322	-1.18162	42.4322	-1.12117	42.4322	-0.98693
42.4637	0.86165	42.4637	0.926	42.4637	-1.18326	42.4637	-1.12235	42.4637	-0.98834
42.4948	0.85893	42.4948	0.9256	42.4948	-1.18476	42.4948	-1.12268	42.4948	-0.98825
42.527	0.8559	42.527	0.92451	42.527	-1.18557	42.527	-1.12322	42.527	-0.98826
42.5575	0.85359	42.5575	0.92333	42.5575	-1.18705	42.5575	-1.12472	42.5575	-0.98918
42.5889	0.85207	42.5889	0.92248	42.5889	-1.18952	42.5889	-1.12804	42.5889	-0.9918
42.6213	0.85025	42.6213	0.92151	42.6213	-1.19386	42.6213	-1.13197	42.6213	-0.99488
42.6519	0.84748	42.6519	0.92097	42.6519	-1.19677	42.6519	-1.13568	42.6519	-0.99764
42.6843	0.8429	42.6843	0.92074	42.6843	-1.19914	42.6843	-1.13849	42.6843	-0.99886
42.7168	0.83815	42.7168	0.92054	42.7168	-1.20088	42.7168	-1.13983	42.7168	-1.00011
42.7478	0.83518	42.7478	0.92039	42.7478	-1.20446	42.7478	-1.14059	42.7478	-1.00152
42.7793	0.83425	42.7793	0.92023	42.7793	-1.20803	42.7793	-1.14136	42.7793	-1.00292
42.8109	0.83387	42.8109	0.92002	42.8109	-1.21042	42.8109	-1.14291	42.8109	-1.00453
42.8428	0.83298	42.8428	0.91975	42.8428	-1.21198	42.8428	-1.1445	42.8428	-1.00546
42.8747	0.83175	42.8747	0.9194	42.8747	-1.21245	42.8747	-1.14555	42.8747	-1.00576
42.9078	0.83007	42.9078	0.91918	42.9078	-1.21325	42.9078	-1.14679	42.9078	-1.00696
42.9389	0.82775	42.9389	0.91898	42.9389	-1.21495	42.9389	-1.14961	42.9389	-1.01039
42.9706	0.82659	42.9706	0.91877	42.9706	-1.21679	42.9706	-1.15245	42.9706	-1.01424
43.002	0.82611	43.002	0.91847	43.002	-1.21969	43.002	-1.15433	43.002	-1.01736
43.0343	0.82605	43.0343	0.91778	43.0343	-1.22329	43.0343	-1.15534	43.0343	-1.01851
43.066	0.82594	43.066	0.91715	43.066	-1.22691	43.066	-1.15586	43.066	-1.01853
43.0985	0.82566	43.0985	0.91689	43.0985	-1.22973	43.0985	-1.15626	43.0985	-1.01871
43.1291	0.82468	43.1291	0.91673	43.1291	-1.23124	43.1291	-1.15712	43.1291	-1.01892
43.1617	0.82265	43.1617	0.91658	43.1617	-1.23147	43.1617	-1.1583	43.1617	-1.01942
43.1947	0.82043	43.1947	0.91642	43.1947	-1.23179	43.1947	-1.15938	43.1947	-1.02024
43.2262	0.81871	43.2262	0.9162	43.2262	-1.23243	43.2262	-1.16055	43.2262	-1.02112
43.2573	0.81679	43.2573	0.91563	43.2573	-1.23311	43.2573	-1.16151	43.2573	-1.02265
43.2905	0.81513	43.2905	0.91498	43.2905	-1.23426	43.2905	-1.16291	43.2905	-1.02404
43.3224	0.81425	43.3224	0.91444	43.3224	-1.23556	43.3224	-1.16484	43.3224	-1.02508
43.3551	0.81374	43.3551	0.91395	43.3551	-1.23703	43.3551	-1.16627	43.3551	-1.026
43.3871	0.81333	43.3871	0.91366	43.3871	-1.23917	43.3871	-1.16777	43.3871	-1.02646
43.4199	0.81298	43.4199	0.91337	43.4199	-1.24105	43.4199	-1.16893	43.4199	-1.027
43.4517	0.81278	43.4517	0.9131	43.4517	-1.24222	43.4517	-1.16959	43.4517	-1.0278
43.4834	0.81249	43.4834	0.91287	43.4834	-1.24305	43.4834	-1.17065	43.4834	-1.02872
43.5154	0.81199	43.5154	0.91267	43.5154	-1.24432	43.5154	-1.17161	43.5154	-1.02974
43.5476	0.81121	43.5476	0.91248	43.5476	-1.24617	43.5476	-1.17208	43.5476	-1.03084
43.5804	0.81051	43.5804	0.91229	43.5804	-1.24873	43.5804	-1.17248	43.5804	-1.03165
43.6126	0.81008	43.6126	0.91204	43.6126	-1.24999	43.6126	-1.1728	43.6126	-1.03221
43.6443	0.80967	43.6443	0.91175	43.6443	-1.25045	43.6443	-1.17302	43.6443	-1.03278
43.6762	0.80938	43.6762	0.91143	43.6762	-1.25081	43.6762	-1.17334	43.6762	-1.03325
43.7093	0.80861	43.7093	0.91112	43.7093	-1.25128	43.7093	-1.17364	43.7093	-1.03409
43.7419	0.80754	43.7419	0.91086	43.7419	-1.2523	43.7419	-1.17422	43.7419	-1.03441
43.7742	0.80691	43.7742	0.91061	43.7742	-1.25377	43.7742	-1.17496	43.7742	-1.03515
43.8061	0.80661	43.8061	0.91041	43.8061	-1.2551	43.8061	-1.17566	43.8061	-1.03708
43.8389	0.80641	43.8389	0.91017	43.8389	-1.25593	43.8389	-1.17667	43.8389	-1.0401
43.8715	0.80612	43.8715	0.90992	43.8715	-1.25651	43.8715	-1.17725	43.8715	-1.04174
43.9034	0.80562	43.9034	0.90966	43.9034	-1.25731	43.9034	-1.17787	43.9034	-1.04259
43.936	0.80521	43.936	0.90938	43.936	-1.25805	43.936	-1.17833	43.936	-1.04316
43.9674	0.80476	43.9674	0.90909	43.9674	-1.2589	43.9674	-1.17859	43.9674	-1.04381
44.0002	0.80442	44.0002	0.90881	44.0002	-1.26002	44.0002	-1.17889	44.0002	-1.04433
44.0332	0.80388	44.0332	0.90852	44.0332	-1.26043	44.0332	-1.17956	44.0332	-1.04505
44.0658	0.8028	44.0658	0.90815	44.0658	-1.26084	44.0658	-1.18062	44.0658	-1.04596
44.097	0.80183	44.097	0.9077	44.097	-1.26167	44.097	-1.1819	44.097	-1.04672
44.1308	0.80119	44.1308	0.90741	44.1308	-1.26207	44.1308	-1.18246	44.1308	-1.04713
44.1629	0.80093	44.1629	0.90719	44.1629	-1.26344	44.1629	-1.18321	44.1629	-1.04757
44.1951	0.80054	44.1951	0.907	44.1951	-1.26522	44.1951	-1.18393	44.1951	-1.04782
44.2279	0.80022	44.2279	0.90681	44.2279	-1.26615	44.2279	-1.18448	44.2279	-1.04797
44.2593	0.7998	44.2593	0.90651	44.2593	-1.26661	44.2593	-1.18524	44.2593	-1.04814
44.2916	0.79893	44.2916	0.90618	44.2916	-1.267	44.2916	-1.18561	44.2916	-1.0484
44.325	0.79841	44.325	0.9059	44.325	-1.26717	44.325	-1.18615	44.325	-1.04863
44.3582	0.79798	44.3582	0.90568	44.3582	-1.26738	44.3582	-1.18668	44.3582	-1.04893
44.3909	0.7977	44.3909	0.90551	44.3909	-1.26767	44.3909	-1.18746	44.3909	-1.04968
44.4221	0.79744	44.4221	0.90538	44.4221	-1.26788	44.4221	-1.18774	44.4221	-1.05042
44.4552	0.79713	44.4552	0.9052	44.4552	-1.26819	44.4552	-1.1882	44.4552	-1.05083
44.4876	0.79684	44.4876	0.90495	44.4876	-1.26893	44.4876	-1.18854	44.4876	-1.05105
44.5205	0.79656	44.5205	0.90467	44.5205	-1.26942	44.5205	-1.18882	44.5205	-1.05121
44.5524	0.79631	44.5524	0.90436	44.5524	-1.26978	44.5524	-1.18983	44.5524	-1.05135
44.5855	0.79606	44.5855	0.9041	44.5855	-1.27006	44.5855	-1.19068	44.5855	-1.05169
44.6187	0.79571	44.6187	0.90397	44.6187	-1.27031	44.6187	-1.19133	44.6187	-1.05211
44.6502	0.79541	44.6502	0.90387	44.6502	-1.27063	44.6502	-1.19162	44.6502	-1.05262
44.683	0.79491	44.683	0.90377	44.683	-1.27117	44.683	-1.19195	44.683	-1.053
44.7153	0.79412	44.7153	0.90362	44.7153	-1.27207	44.7153	-1.19214	44.7153	-1.05325
44.7483	0.79369	44.7483	0.90342	44.7483	-1.27288	44.7483	-1.19233	44.7483	-1.05351
44.7814	0.79341	44.7814	0.90316	44.7814	-1.274	44.7814	-1.19256	44.7814	-1.05374
44.8135	0.79314	44.8135	0.90277	44.8135	-1.27494	44.8135	-1.19285	44.8135	-1.054
44.8468	0.79293	44.8468	0.90221	44.8468	-1.27539	44.8468	-1.19333	44.8468	-1.05427
44.8783	0.7927	44.8783	0.90185	44.8783	-1.27577	44.8783	-1.19362	44.8783	-1.05458
44.911	0.79234	44.911	0.90167	44.911	-1.27609	44.911	-1.1939	44.911	-1.05508
44.9436	0.79207	44.9436	0.90159	44.9436	-1.27643	44.9436	-1.19415	44.9436	-1.05548
44.9769	0.79177	44.9769	0.90154	44.9769	-1.27686	44.9769	-1.19444	44.9769	-1.05575
45.0101	0.79147	45.0101	0.90145	45.0101	-1.27743	45.0101	-1.19529	45.0101	-1.05612
45.0425	0.79122	45.0425	0.90131	45.0425	-1.27811	45.0425	-1.19631	45.0425	-1.05641
45.076	0.79093	45.076	0.90112	45.076	-1.27873	45.076	-1.19675	45.076	-1.05666
45.108	0.79062	45.108	0.9009	45.108	-1.27967	45.108	-1.19716	45.108	-1.05693
45.1405	0.79032	45.1405	0.90065	45.1405	-1.2805	45.1405	-1.19752	45.1405	-1.05723
45.1731	0.78994	45.1731	0.90025	45.1731	-1.28105	45.1731	-1.19774	45.1731	-1.05753
45.2056	0.78966	45.2056	0.89999	45.2056	-1.28143	45.2056	-1.198	45.2056	-1.05784
45.2378	0.7894	45.2378	0.89979	45.2378	-1.28171	45.2378	-1.1983	45.2378	-1.05816
45.2714	0.78916	45.2714	0.89956	45.2714	-1.28206	45.2714	-1.19861	45.2714	-1.05842
45.3044	0.78896	45.3044	0.89932	45.3044	-1.28271	45.3044	-1.19891	45.3044	-1.05872
45.3366	0.78872	45.3366	0.89913	45.3366	-1.28342	45.3366	-1.19922	45.3366	-1.05907
45.37	0.78849	45.37	0.89898	45.37	-1.28396	45.37	-1.19951	45.37	-1.05942
45.4018	0.78826	45.4018	0.89887	45.4018	-1.2844	45.4018	-1.19979	45.4018	-1.0598
45.4351	0.78802	45.4351	0.89873	45.4351	-1.28489	45.4351	-1.20009	45.4351	-1.06015
45.4672	0.78778	45.4672	0.89852	45.4672	-1.28522	45.4672	-1.20036	45.4672	-1.06045
45.5009	0.78742	45.5009	0.89829	45.5009	-1.2856	45.5009	-1.20059	45.5009	-1.06072
45.5333	0.78669	45.5333	0.89819	45.5333	-1.286	45.5333	-1.20089	45.5333	-1.06096
45.5661	0.78614	45.5661	0.89814	45.5661	-1.28631	45.5661	-1.2012	45.5661	-1.06126
45.5979	0.78586	45.5979	0.89809	45.5979	-1.28663	45.5979	-1.20151	45.5979	-1.06161
45.6305	0.78568	45.6305	0.89799	45.6305	-1.28701	45.6305	-1.20182	45.6305	-1.06196
45.6641	0.78552	45.6641	0.89785	45.6641	-1.2876	45.6641	-1.20209	45.6641	-1.06231
45.6976	0.78528	45.6976	0.89766	45.6976	-1.28853	45.6976	-1.20241	45.6976	-1.06262
45.7299	0.78502	45.7299	0.89745	45.7299	-1.28942	45.7299	-1.20294	45.7299	-1.06292
45.7614	0.78474	45.7614	0.89732	45.7614	-1.28997	45.7614	-1.20338	45.7614	-1.06325
45.7947	0.78445	45.7947	0.89721	45.7947	-1.29035	45.7947	-1.20364	45.7947	-1.06357
45.8279	0.78414	45.8279	0.89712	45.8279	-1.29071	45.8279	-1.20386	45.8279	-1.06389
45.8608	0.78383	45.8608	0.89702	45.8608	-1.29103	45.8608	-1.20406	45.8608	-1.06424
45.8934	0.78352	45.8934	0.89686	45.8934	-1.29133	45.8934	-1.20436	45.8934	-1.06459
45.9269	0.78324	45.9269	0.8967	45.9269	-1.29168	45.9269	-1.20501	45.9269	-1.06494
45.9588	0.78302	45.9588	0.8966	45.9588	-1.29204	45.9588	-1.20558	45.9588	-1.06527
45.9927	0.78282	45.9927	0.89648	45.9927	-1.29236	45.9927	-1.20595	45.9927	-1.06558
46.0244	0.7826	46.0244	0.89635	46.0244	-1.29263	46.0244	-1.20624	46.0244	-1.06592
46.0581	0.78238	46.0581	0.89621	46.0581	-1.29292	46.0581	-1.20652	46.0581	-1.06658
46.0911	0.78214	46.0911	0.89603	46.0911	-1.2932	46.0911	-1.20687	46.0911	-1.06839
46.1229	0.78194	46.1229	0.89585	46.1229	-1.29359	46.1229	-1.20733	46.1229	-1.06963
46.1567	0.7818	46.1567	0.89573	46.1567	-1.29434	46.1567	-1.20789	46.1567	-1.0701
46.1893	0.78169	46.1893	0.89563	46.1893	-1.29506	46.1893	-1.20846	46.1893	-1.07045
46.2224	0.78155	46.2224	0.89553	46.2224	-1.29617	46.2224	-1.2089	46.2224	-1.07069
46.2548	0.78122	46.2548	0.8954	46.2548	-1.2969	46.2548	-1.20928	46.2548	-1.07092
46.2879	0.78086	46.2879	0.89524	46.2879	-1.29735	46.2879	-1.20959	46.2879	-1.07121
46.321	0.78057	46.321	0.89508	46.321	-1.29767	46.321	-1.20985	46.321	-1.07151
46.3544	0.78034	46.3544	0.89495	46.3544	-1.29791	46.3544	-1.21008	46.3544	-1.07176
46.3869	0.78016	46.3869	0.89485	46.3869	-1.29815	46.3869	-1.21032	46.3869	-1.07202
46.4196	0.77992	46.4196	0.89478	46.4196	-1.29848	46.4196	-1.21059	46.4196	-1.07231
46.4523	0.77963	46.4523	0.89473	46.4523	-1.29916	46.4523	-1.21091	46.4523	-1.0726
46.4851	0.77939	46.4851	0.89469	46.4851	-1.30076	46.4851	-1.21139	46.4851	-1.07288
46.5175	0.77918	46.5175	0.89465	46.5175	-1.30178	46.5175	-1.2122	46.5175	-1.07317
46.5499	0.77898	46.5499	0.89457	46.5499	-1.30215	46.5499	-1.21282	46.5499	-1.07344
46.5829	0.77874	46.5829	0.89448	46.5829	-1.30247	46.5829	-1.21321	46.5829	-1.07374
46.6164	0.77844	46.6164	0.89436	46.6164	-1.30281	46.6164	-1.21346	46.6164	-1.07407
46.6495	0.77817	46.6495	0.89419	46.6495	-1.30317	46.6495	-1.21369	46.6495	-1.07456
46.6835	0.77792	46.6835	0.894	46.6835	-1.30352	46.6835	-1.21397	46.6835	-1.07493
46.7148	0.77767	46.7148	0.89388	46.7148	-1.30386	46.7148	-1.21424	46.7148	-1.07526
46.7483	0.77738	46.7483	0.89376	46.7483	-1.30424	46.7483	-1.21452	46.7483	-1.07556
46.7805	0.77711	46.7805	0.89366	46.7805	-1.30463	46.7805	-1.21482	46.7805	-1.07581
46.813	0.77687	46.813	0.89357	46.813	-1.30501	46.813	-1.21516	46.813	-1.07603
46.8471	0.77672	46.8471	0.89341	46.8471	-1.30537	46.8471	-1.21565	46.8471	-1.07628
46.8798	0.7766	46.8798	0.89323	46.8798	-1.30571	46.8798	-1.21597	46.8798	-1.07655
46.9132	0.77652	46.9132	0.89308	46.9132	-1.30606	46.9132	-1.21626	46.9132	-1.07684
46.9456	0.77643	46.9456	0.89292	46.9456	-1.30638	46.9456	-1.21653	46.9456	-1.07714
46.979	0.77634	46.979	0.89278	46.979	-1.30672	46.979	-1.21684	46.979	-1.07745
47.0111	0.77629	47.0111	0.89266	47.0111	-1.30707	47.0111	-1.21719	47.0111	-1.07783
47.0443	0.77621	47.0443	0.89255	47.0443	-1.30745	47.0443	-1.21749	47.0443	-1.07841
47.0776	0.77605	47.0776	0.89246	47.0776	-1.30795	47.0776	-1.21776	47.0776	-1.07898
47.1105	0.77585	47.1105	0.89242	47.1105	-1.30832	47.1105	-1.21803	47.1105	-1.07933
47.144	0.77561	47.144	0.89239	47.144	-1.30864	47.144	-1.21835	47.144	-1.07967
47.1768	0.77516	47.1768	0.89231	47.1768	-1.30896	47.1768	-1.21869	47.1768	-1.07993
47.2091	0.77481	47.2091	0.89218	47.2091	-1.30933	47.2091	-1.21899	47.2091	-1.08012
47.2416	0.77462	47.2416	0.89201	47.2416	-1.30979	47.2416	-1.21925	47.2416	-1.08034
47.2746	0.77445	47.2746	0.89185	47.2746	-1.3102	47.2746	-1.21952	47.2746	-1.08056
47.3088	0.77433	47.3088	0.8918	47.3088	-1.31056	47.3088	-1.21982	47.3088	-1.08082
47.3407	0.77419	47.3407	0.89182	47.3407	-1.31098	47.3407	-1.22012	47.3407	-1.08126
47.3731	0.77399	47.3731	0.89181	47.3731	-1.3114	47.3731	-1.2204	47.3731	-1.08163
47.4072	0.77379	47.4072	0.89174	47.4072	-1.31192	47.4072	-1.22065	47.4072	-1.08198
47.4401	0.77362	47.4401	0.89167	47.4401	-1.31234	47.4401	-1.22091	47.4401	-1.0823
47.4729	0.77344	47.4729	0.89162	47.4729	-1.31266	47.4729	-1.22123	47.4729	-1.08259
47.506	0.77326	47.506	0.89158	47.506	-1.31295	47.506	-1.22153	47.506	-1.08292
47.5394	0.77307	47.5394	0.89154	47.5394	-1.31333	47.5394	-1.2218	47.5394	-1.08334
47.5709	0.77283	47.5709	0.89145	47.5709	-1.31377	47.5709	-1.22208	47.5709	-1.0837
47.6044	0.77254	47.6044	0.8913	47.6044	-1.31491	47.6044	-1.22235	47.6044	-1.08404
47.6384	0.77212	47.6384	0.8911	47.6384	-1.3158	47.6384	-1.22264	47.6384	-1.08437
47.6715	0.77186	47.6715	0.89095	47.6715	-1.31617	47.6715	-1.22291	47.6715	-1.08466
47.7046	0.77166	47.7046	0.89088	47.7046	-1.31644	47.7046	-1.22315	47.7046	-1.08495
47.7375	0.77153	47.7375	0.89085	47.7375	-1.31669	47.7375	-1.22342	47.7375	-1.08528
47.7691	0.77142	47.7691	0.8908	47.7691	-1.31698	47.7691	-1.22371	47.7691	-1.08557
47.8025	0.77131	47.8025	0.89069	47.8025	-1.31736	47.8025	-1.22407	47.8025	-1.08586
47.8355	0.77119	47.8355	0.89055	47.8355	-1.31776	47.8355	-1.22442	47.8355	-1.08615
47.8689	0.77106	47.8689	0.89039	47.8689	-1.31815	47.8689	-1.22476	47.8689	-1.08641
47.9019	0.77087	47.9019	0.89026	47.9019	-1.31851	47.9019	-1.22508	47.9019	-1.0867
47.9342	0.77065	47.9342	0.89014	47.9342	-1.31888	47.9342	-1.22538	47.9342	-1.08698
47.9681	0.7704	47.9681	0.89005	47.9681	-1.31921	47.9681	-1.22566	47.9681	-1.08725
48.0009	0.77019	48.0009	0.89	48.0009	-1.3195	48.0009	-1.22589	48.0009	-1.08756
48.0335	0.77007	48.0335	0.88995	48.0335	-1.31982	48.0335	-1.22609	48.0335	-1.08795
48.0667	0.76996	48.0667	0.88988	48.0667	-1.32024	48.0667	-1.22636	48.0667	-1.0883
48.0995	0.76985	48.0995	0.88984	48.0995	-1.32068	48.0995	-1.22662	48.0995	-1.0886
48.1335	0.76974	48.1335	0.88981	48.1335	-1.32104	48.1335	-1.22692	48.1335	-1.08892
48.1655	0.76957	48.1655	0.88973	48.1655	-1.32137	48.1655	-1.22725	48.1655	-1.08928
48.1986	0.7694	48.1986	0.88966	48.1986	-1.3217	48.1986	-1.22757	48.1986	-1.08962
48.2316	0.7693	48.2316	0.88955	48.2316	-1.32204	48.2316	-1.22792	48.2316	-1.08996
48.2648	0.76921	48.2648	0.88943	48.2648	-1.32238	48.2648	-1.22832	48.2648	-1.09028
48.2986	0.7691	48.2986	0.88938	48.2986	-1.32263	48.2986	-1.22865	48.2986	-1.09058
48.3309	0.76897	48.3309	0.88931	48.3309	-1.3229	48.3309	-1.22888	48.3309	-1.0909
48.3636	0.76878	48.3636	0.88918	48.3636	-1.32319	48.3636	-1.22906	48.3636	-1.09118
48.3969	0.76856	48.3969	0.88909	48.3969	-1.32375	48.3969	-1.22923	48.3969	-1.09144
48.4302	0.76836	48.4302	0.889	48.4302	-1.32503	48.4302	-1.22948	48.4302	-1.09165
48.4623	0.76817	48.4623	0.88892	48.4623	-1.32586	48.4623	-1.22988	48.4623	-1.09187
48.4949	0.76803	48.4949	0.88886	48.4949	-1.32621	48.4949	-1.23062	48.4949	-1.09213
48.5289	0.76794	48.5289	0.88877	48.5289	-1.32649	48.5289	-1.23103	48.5289	-1.09243
48.5626	0.76785	48.5626	0.88865	48.5626	-1.32675	48.5626	-1.2314	48.5626	-1.09281
48.5949	0.76774	48.5949	0.88854	48.5949	-1.327	48.5949	-1.2317	48.5949	-1.09321
48.6281	0.76754	48.6281	0.88847	48.6281	-1.32727	48.6281	-1.23198	48.6281	-1.09352
48.662	0.7673	48.662	0.88839	48.662	-1.3276	48.662	-1.23225	48.662	-1.09384
48.6941	0.76713	48.6941	0.88825	48.6941	-1.32794	48.6941	-1.23252	48.6941	-1.0942
48.7278	0.76699	48.7278	0.88811	48.7278	-1.32831	48.7278	-1.23282	48.7278	-1.09453
48.7599	0.76695	48.7599	0.88804	48.7599	-1.32891	48.7599	-1.2331	48.7599	-1.0948
48.7931	0.76694	48.7931	0.888	48.7931	-1.32932	48.7931	-1.23333	48.7931	-1.09507
48.8273	0.76685	48.8273	0.88798	48.8273	-1.32967	48.8273	-1.23353	48.8273	-1.09534
48.8599	0.76672	48.8599	0.88789	48.8599	-1.33	48.8599	-1.23378	48.8599	-1.09564
48.8934	0.76656	48.8934	0.88773	48.8934	-1.33033	48.8934	-1.23401	48.8934	-1.09597
48.9262	0.76637	48.9262	0.88762	48.9262	-1.33068	48.9262	-1.23423	48.9262	-1.0963
48.959	0.7662	48.959	0.88757	48.959	-1.33104	48.959	-1.23448	48.959	-1.09664
48.992	0.766	48.992	0.88754	48.992	-1.33142	48.992	-1.23473	48.992	-1.09695
49.0245	0.76578	49.0245	0.88749	49.0245	-1.33169	49.0245	-1.235	49.0245	-1.09718
49.0572	0.76566	49.0572	0.88741	49.0572	-1.33196	49.0572	-1.23527	49.0572	-1.09739
49.0912	0.76556	49.0912	0.88736	49.0912	-1.33225	49.0912	-1.2355	49.0912	-1.0976
49.1242	0.76544	49.1242	0.88731	49.1242	-1.33255	49.1242	-1.23577	49.1242	-1.09784
49.157	0.76535	49.157	0.88724	49.157	-1.33304	49.157	-1.23607	49.157	-1.09814
49.1897	0.76526	49.1897	0.8871	49.1897	-1.33349	49.1897	-1.23637	49.1897	-1.09841
49.2228	0.76516	49.2228	0.88692	49.2228	-1.33385	49.2228	-1.23664	49.2228	-1.0987
49.2572	0.76506	49.2572	0.88678	49.2572	-1.33421	49.2572	-1.23687	49.2572	-1.09904
49.2904	0.76493	49.2904	0.88674	49.2904	-1.33452	49.2904	-1.23711	49.2904	-1.09937
49.3231	0.76455	49.3231	0.88673	49.3231	-1.33481	49.3231	-1.23754	49.3231	-1.0997
49.3562	0.76428	49.3562	0.88671	49.3562	-1.33511	49.3562	-1.23798	49.3562	-1.10003
49.3887	0.76413	49.3887	0.88661	49.3887	-1.33562	49.3887	-1.23828	49.3887	-1.10032
49.4213	0.76401	49.4213	0.8864	49.4213	-1.33669	49.4213	-1.23854	49.4213	-1.10062
49.4559	0.76394	49.4559	0.88617	49.4559	-1.33754	49.4559	-1.23871	49.4559	-1.10092
49.4878	0.76388	49.4878	0.88599	49.4878	-1.33788	49.4878	-1.23888	49.4878	-1.10126
49.5213	0.76373	49.5213	0.88584	49.5213	-1.33814	49.5213	-1.23908	49.5213	-1.10186
49.5547	0.76357	49.5547	0.88574	49.5547	-1.33838	49.5547	-1.23933	49.5547	-1.10228
49.5869	0.76344	49.5869	0.88571	49.5869	-1.33865	49.5869	-1.23959	49.5869	-1.1026
49.6197	0.76331	49.6197	0.88568	49.6197	-1.33896	49.6197	-1.23989	49.6197	-1.10288
49.6531	0.76319	49.6531	0.88561	49.6531	-1.33929	49.6531	-1.24017	49.6531	-1.10308
49.6871	0.76309	49.6871	0.88547	49.6871	-1.3396	49.6871	-1.24043	49.6871	-1.10329
49.7203	0.76296	49.7203	0.88527	49.7203	-1.33997	49.7203	-1.2407	49.7203	-1.10352
49.7524	0.76282	49.7524	0.88508	49.7524	-1.34046	49.7524	-1.24098	49.7524	-1.10376
49.7864	0.76265	49.7864	0.88491	49.7864	-1.34098	49.7864	-1.24127	49.7864	-1.10402
49.8184	0.76253	49.8184	0.88471	49.8184	-1.34132	49.8184	-1.24151	49.8184	-1.10432
49.8514	0.76239	49.8514	0.88447	49.8514	-1.3416	49.8514	-1.24177	49.8514	-1.10464
49.8854	0.76226	49.8854	0.88421	49.8854	-1.3419	49.8854	-1.242	49.8854	-1.10503
49.9181	0.76213	49.9181	0.88411	49.9181	-1.34218	49.9181	-1.24223	49.9181	-1.10539
49.9513	0.76202	49.9513	0.88403	49.9513	-1.34252	49.9513	-1.24254	49.9513	-1.10574
49.9843	0.7619	49.9843	0.88385	49.9843	-1.34294	49.9843	-1.24282	49.9843	-1.10606
50.0182	0.76178	50.0182	0.88371	50.0182	-1.34371	50.0182	-1.24318	50.0182	-1.10631
50.0517	0.76167	50.0517	0.88358	50.0517	-1.3444	50.0517	-1.24367	50.0517	-1.10654
50.0836	0.76156	50.0836	0.88348	50.0836	-1.34484	50.0836	-1.24397	50.0836	-1.10676
50.1172	0.76142	50.1172	0.88342	50.1172	-1.3451	50.1172	-1.24418	50.1172	-1.10697
50.1499	0.76124	50.1499	0.88329	50.1499	-1.34531	50.1499	-1.24442	50.1499	-1.10726
50.1827	0.76104	50.1827	0.88316	50.1827	-1.34558	50.1827	-1.24464	50.1827	-1.10755
50.216	0.76085	50.216	0.8831	50.216	-1.3459	50.216	-1.24487	50.216	-1.10788
50.25	0.76074	50.25	0.88307	50.25	-1.34628	50.25	-1.24515	50.25	-1.10822
50.2836	0.76071	50.2836	0.88303	50.2836	-1.34661	50.2836	-1.24539	50.2836	-1.10854
50.3157	0.76065	50.3157	0.88292	50.3157	-1.34689	50.3157	-1.24563	50.3157	-1.10884
50.3491	0.7606	50.3491	0.88283	50.3491	-1.34713	50.3491	-1.2459	50.3491	-1.10916
50.381	0.76054	50.381	0.88272	50.381	-1.34745	50.381	-1.24615	50.381	-1.10948
50.4154	0.7604	50.4154	0.88262	50.4154	-1.34855	50.4154	-1.24639	50.4154	-1.10979
50.4481	0.76025	50.4481	0.88251	50.4481	-1.35031	50.4481	-1.24666	50.4481	-1.11003
50.4813	0.76011	50.4813	0.88235	50.4813	-1.35129	50.4813	-1.24694	50.4813	-1.11023
50.5144	0.75992	50.5144	0.88216	50.5144	-1.35162	50.5144	-1.24728	50.5144	-1.11044
50.5471	0.75976	50.5471	0.88201	50.5471	-1.35183	50.5471	-1.24762	50.5471	-1.11071
50.5808	0.75958	50.5808	0.88188	50.5808	-1.35202	50.5808	-1.24786	50.5808	-1.11105
50.613	0.75939	50.613	0.88185	50.613	-1.35227	50.613	-1.2481	50.613	-1.11136
50.6469	0.75922	50.6469	0.88183	50.6469	-1.35259	50.6469	-1.24835	50.6469	-1.11167
50.68	0.75909	50.68	0.88169	50.68	-1.35293	50.68	-1.2486	50.68	-1.11198
50.7143	0.75896	50.7143	0.88136	50.7143	-1.35323	50.7143	-1.24887	50.7143	-1.11232
50.7472	0.75884	50.7472	0.88084	50.7472	-1.35349	50.7472	-1.24912	50.7472	-1.11293
50.7794	0.75874	50.7794	0.88061	50.7794	-1.35373	50.7794	-1.2493	50.7794	-1.11343
50.8127	0.75866	50.8127	0.88049	50.8127	-1.354	50.8127	-1.24953	50.8127	-1.11374
50.8458	0.75859	50.8458	0.88042	50.8458	-1.35428	50.8458	-1.24983	50.8458	-1.11405
50.8794	0.75852	50.8794	0.88031	50.8794	-1.35454	50.8794	-1.25017	50.8794	-1.11432
50.9133	0.75838	50.9133	0.88017	50.9133	-1.35482	50.9133	-1.25072	50.9133	-1.1146
50.9456	0.75821	50.9456	0.87999	50.9456	-1.35515	50.9456	-1.25102	50.9456	-1.1149
50.9789	0.75804	50.9789	0.87984	50.9789	-1.35546	50.9789	-1.25121	50.9789	-1.11519
51.0115	0.75789	51.0115	0.87976	51.0115	-1.35577	51.0115	-1.25143	51.0115	-1.11547
51.0455	0.75775	51.0455	0.87971	51.0455	-1.35603	51.0455	-1.25169	51.0455	-1.11573
51.0787	0.75762	51.0787	0.87966	51.0787	-1.35625	51.0787	-1.25199	51.0787	-1.11599
51.1116	0.75747	51.1116	0.87959	51.1116	-1.35654	51.1116	-1.25226	51.1116	-1.11627
51.1437	0.75733	51.1437	0.87946	51.1437	-1.35686	51.1437	-1.25251	51.1437	-1.11653
51.1779	0.75724	51.1779	0.87925	51.1779	-1.35717	51.1779	-1.25276	51.1779	-1.11675
51.211	0.75713	51.211	0.87906	51.211	-1.35746	51.211	-1.25298	51.211	-1.11693
51.2438	0.75694	51.2438	0.87892	51.2438	-1.35769	51.2438	-1.25321	51.2438	-1.11712
51.2769	0.7567	51.2769	0.8788	51.2769	-1.35793	51.2769	-1.25343	51.2769	-1.11746
51.3103	0.75646	51.3103	0.87868	51.3103	-1.35826	51.3103	-1.25363	51.3103	-1.11815
51.3436	0.75626	51.3436	0.87854	51.3436	-1.35875	51.3436	-1.25386	51.3436	-1.11884
51.3766	0.75607	51.3766	0.8784	51.3766	-1.3593	51.3766	-1.25412	51.3766	-1.11916
51.4101	0.75585	51.4101	0.87826	51.4101	-1.35965	51.4101	-1.25436	51.4101	-1.11943
51.4427	0.75568	51.4427	0.87818	51.4427	-1.35984	51.4427	-1.25461	51.4427	-1.11967
51.4757	0.7556	51.4757	0.87812	51.4757	-1.35999	51.4757	-1.25491	51.4757	-1.11994
51.5096	0.75556	51.5096	0.87799	51.5096	-1.36021	51.5096	-1.2552	51.5096	-1.12021
51.5422	0.75549	51.5422	0.87781	51.5422	-1.36054	51.5422	-1.25547	51.5422	-1.12047
51.5756	0.75541	51.5756	0.87763	51.5756	-1.36132	51.5756	-1.25576	51.5756	-1.1207
51.609	0.75528	51.609	0.8775	51.609	-1.36225	51.609	-1.256	51.609	-1.12096
51.6427	0.75511	51.6427	0.87742	51.6427	-1.36263	51.6427	-1.25622	51.6427	-1.12126
51.6758	0.75492	51.6758	0.87734	51.6758	-1.36285	51.6758	-1.25645	51.6758	-1.12155
51.7076	0.75449	51.7076	0.87726	51.7076	-1.36309	51.7076	-1.25667	51.7076	-1.12183
51.7411	0.75414	51.7411	0.87713	51.7411	-1.36337	51.7411	-1.25692	51.7411	-1.12212
51.7745	0.75395	51.7745	0.87702	51.7745	-1.36378	51.7745	-1.25721	51.7745	-1.1224
51.8082	0.75388	51.8082	0.87687	51.8082	-1.36449	51.8082	-1.25751	51.8082	-1.12262
51.8412	0.75387	51.8412	0.87669	51.8412	-1.36486	51.8412	-1.25777	51.8412	-1.12283
51.8741	0.75391	51.8741	0.87652	51.8741	-1.36517	51.8741	-1.25802	51.8741	-1.12305
51.9072	0.75386	51.9072	0.87643	51.9072	-1.3655	51.9072	-1.25822	51.9072	-1.12331
51.9405	0.75374	51.9405	0.87641	51.9405	-1.36582	51.9405	-1.25845	51.9405	-1.12364
51.9746	0.75361	51.9746	0.87638	51.9746	-1.36617	51.9746	-1.25873	51.9746	-1.12395
52.0072	0.75349	52.0072	0.87625	52.0072	-1.36648	52.0072	-1.25912	52.0072	-1.12421
52.0403	0.75338	52.0403	0.87591	52.0403	-1.36671	52.0403	-1.25959	52.0403	-1.12443
52.0727	0.75324	52.0727	0.87504	52.0727	-1.36696	52.0727	-1.2599	52.0727	-1.12467
52.107	0.75303	52.107	0.87438	52.107	-1.36725	52.107	-1.26016	52.107	-1.12493
52.1401	0.75278	52.1401	0.87415	52.1401	-1.36755	52.1401	-1.26036	52.1401	-1.12519
52.1735	0.75261	52.1735	0.87393	52.1735	-1.36786	52.1735	-1.26056	52.1735	-1.12544
52.2059	0.75243	52.2059	0.87384	52.2059	-1.36816	52.2059	-1.26074	52.2059	-1.12565
52.2402	0.7523	52.2402	0.8738	52.2402	-1.36842	52.2402	-1.26091	52.2402	-1.12585
52.2724	0.75216	52.2724	0.87377	52.2724	-1.36875	52.2724	-1.26114	52.2724	-1.12612
52.3064	0.75202	52.3064	0.87373	52.3064	-1.36911	52.3064	-1.26155	52.3064	-1.12643
52.3392	0.75192	52.3392	0.87363	52.3392	-1.36946	52.3392	-1.26189	52.3392	-1.12691
52.371	0.75176	52.371	0.87351	52.371	-1.36982	52.371	-1.26224	52.371	-1.12729
52.4044	0.75157	52.4044	0.87343	52.4044	-1.37005	52.4044	-1.2626	52.4044	-1.12756
52.4381	0.75138	52.4381	0.87334	52.4381	-1.3702	52.4381	-1.26288	52.4381	-1.12779
52.4715	0.75121	52.4715	0.8732	52.4715	-1.37037	52.4715	-1.2632	52.4715	-1.12797
52.5055	0.75108	52.5055	0.87309	52.5055	-1.37065	52.5055	-1.26354	52.5055	-1.12814
52.5373	0.75099	52.5373	0.87299	52.5373	-1.37097	52.5373	-1.26385	52.5373	-1.12835
52.5709	0.75088	52.5709	0.87293	52.5709	-1.3713	52.5709	-1.26409	52.5709	-1.1286
52.6045	0.75077	52.6045	0.87286	52.6045	-1.37157	52.6045	-1.26434	52.6045	-1.1289
52.6372	0.7506	52.6372	0.87274	52.6372	-1.37181	52.6372	-1.26454	52.6372	-1.1292
52.6715	0.75041	52.6715	0.87257	52.6715	-1.37207	52.6715	-1.26477	52.6715	-1.12947
52.7035	0.75021	52.7035	0.87237	52.7035	-1.37237	52.7035	-1.26505	52.7035	-1.12973
52.7365	0.75014	52.7365	0.87218	52.7365	-1.37265	52.7365	-1.26532	52.7365	-1.12995
52.7703	0.75026	52.7703	0.87202	52.7703	-1.37295	52.7703	-1.26559	52.7703	-1.1302
52.8039	0.75031	52.8039	0.8719	52.8039	-1.37325	52.8039	-1.26589	52.8039	-1.13047
52.8375	0.75028	52.8375	0.87183	52.8375	-1.37353	52.8375	-1.2662	52.8375	-1.13072
52.8704	0.75016	52.8704	0.87175	52.8704	-1.37384	52.8704	-1.26647	52.8704	-1.131
52.9037	0.74999	52.9037	0.87164	52.9037	-1.3742	52.9037	-1.26673	52.9037	-1.13128
52.937	0.74987	52.937	0.87151	52.937	-1.37452	52.937	-1.26693	52.937	-1.13143
52.9697	0.74977	52.9697	0.87134	52.9697	-1.37482	52.9697	-1.26716	52.9697	-1.13157
53.0032	0.7496	53.0032	0.87112	53.0032	-1.37501	53.0032	-1.26744	53.0032	-1.13171
53.0352	0.74941	53.0352	0.87072	53.0352	-1.37521	53.0352	-1.26775	53.0352	-1.13189
53.0691	0.74917	53.0691	0.87018	53.0691	-1.37546	53.0691	-1.26809	53.0691	-1.13235
53.1033	0.74896	53.1033	0.86984	53.1033	-1.37572	53.1033	-1.2684	53.1033	-1.13321
53.1352	0.74883	53.1352	0.86974	53.1352	-1.37599	53.1352	-1.2687	53.1352	-1.13355
53.1692	0.74872	53.1692	0.86974	53.1692	-1.37626	53.1692	-1.26895	53.1692	-1.13381
53.2028	0.74864	53.2028	0.86976	53.2028	-1.37657	53.2028	-1.26915	53.2028	-1.13403
53.2357	0.74855	53.2357	0.86976	53.2357	-1.37698	53.2357	-1.26936	53.2357	-1.13424
53.2689	0.74842	53.2689	0.86967	53.2689	-1.37733	53.2689	-1.26961	53.2689	-1.13445
53.3027	0.74824	53.3027	0.86953	53.3027	-1.37764	53.3027	-1.26992	53.3027	-1.13469
53.3354	0.7481	53.3354	0.86933	53.3354	-1.37792	53.3354	-1.27025	53.3354	-1.13496
53.3684	0.74788	53.3684	0.86916	53.3684	-1.37827	53.3684	-1.27057	53.3684	-1.1352
53.401	0.74763	53.401	0.86903	53.401	-1.37886	53.401	-1.27087	53.401	-1.13543
53.4344	0.74744	53.4344	0.86891	53.4344	-1.37932	53.4344	-1.27113	53.4344	-1.13564
53.468	0.74731	53.468	0.8688	53.468	-1.37962	53.468	-1.27138	53.468	-1.13588
53.5018	0.74723	53.5018	0.86865	53.5018	-1.37979	53.5018	-1.27162	53.5018	-1.13616
53.5347	0.74717	53.5347	0.86849	53.5347	-1.37994	53.5347	-1.27185	53.5347	-1.13647
53.5668	0.74695	53.5668	0.86824	53.5668	-1.38016	53.5668	-1.27218	53.5668	-1.13672
53.6003	0.74656	53.6003	0.86784	53.6003	-1.38047	53.6003	-1.27261	53.6003	-1.13691
53.6336	0.74625	53.6336	0.86762	53.6336	-1.38098	53.6336	-1.2733	53.6336	-1.13708
53.6675	0.74608	53.6675	0.86746	53.6675	-1.38137	53.6675	-1.27405	53.6675	-1.13724
53.6992	0.74596	53.6992	0.86739	53.6992	-1.38168	53.6992	-1.27437	53.6992	-1.13749
53.7332	0.74584	53.7332	0.86738	53.7332	-1.38195	53.7332	-1.27454	53.7332	-1.13775
53.7667	0.74569	53.7667	0.86729	53.7667	-1.38222	53.7667	-1.27468	53.7667	-1.13798
53.7996	0.74549	53.7996	0.86716	53.7996	-1.38249	53.7996	-1.27483	53.7996	-1.13824
53.8336	0.74533	53.8336	0.867	53.8336	-1.38275	53.8336	-1.27503	53.8336	-1.13847
53.8669	0.74518	53.8669	0.86681	53.8669	-1.38305	53.8669	-1.27535	53.8669	-1.13865
53.9001	0.74503	53.9001	0.86664	53.9001	-1.38331	53.9001	-1.27568	53.9001	-1.13885
53.9333	0.74493	53.9333	0.86647	53.9333	-1.38355	53.9333	-1.27595	53.9333	-1.13906
53.9666	0.74486	53.9666	0.8663	53.9666	-1.38382	53.9666	-1.2762	53.9666	-1.13945
53.9996	0.74478	53.9996	0.86615	53.9996	-1.38408	53.9996	-1.27645	53.9996	-1.14006
54.0326	0.74471	54.0326	0.86598	54.0326	-1.38437	54.0326	-1.27669	54.0326	-1.14053
54.0666	0.74459	54.0666	0.86583	54.0666	-1.3848	54.0666	-1.27697	54.0666	-1.14077
54.0988	0.74445	54.0988	0.86568	54.0988	-1.38513	54.0988	-1.27726	54.0988	-1.1409
54.1326	0.74434	54.1326	0.86553	54.1326	-1.38542	54.1326	-1.27757	54.1326	-1.14107
54.1661	0.74425	54.1661	0.86537	54.1661	-1.38573	54.1661	-1.27788	54.1661	-1.14127
54.1996	0.74422	54.1996	0.8652	54.1996	-1.38603	54.1996	-1.27818	54.1996	-1.14145
54.2333	0.74417	54.2333	0.86501	54.2333	-1.38634	54.2333	-1.27843	54.2333	-1.14168
54.2658	0.74406	54.2658	0.8648	54.2658	-1.38662	54.2658	-1.27869	54.2658	-1.14194
54.2991	0.74392	54.2991	0.86459	54.2991	-1.38687	54.2991	-1.27898	54.2991	-1.14243
54.3318	0.74375	54.3318	0.86438	54.3318	-1.3871	54.3318	-1.27925	54.3318	-1.14312
54.3656	0.74354	54.3656	0.8642	54.3656	-1.38739	54.3656	-1.27956	54.3656	-1.14341
54.3985	0.74323	54.3985	0.86409	54.3985	-1.38771	54.3985	-1.27989	54.3985	-1.14363
54.4319	0.74301	54.4319	0.86404	54.4319	-1.38803	54.4319	-1.28018	54.4319	-1.14381
54.4646	0.74278	54.4646	0.86402	54.4646	-1.3883	54.4646	-1.28051	54.4646	-1.14402
54.4982	0.74258	54.4982	0.864	54.4982	-1.38852	54.4982	-1.28079	54.4982	-1.14427
54.5317	0.74242	54.5317	0.8639	54.5317	-1.38873	54.5317	-1.28098	54.5317	-1.14448
54.5652	0.7422	54.5652	0.86365	54.5652	-1.38899	54.5652	-1.28114	54.5652	-1.14469
54.5979	0.74193	54.5979	0.8634	54.5979	-1.38927	54.5979	-1.28127	54.5979	-1.1449
54.6311	0.7417	54.6311	0.86319	54.6311	-1.38954	54.6311	-1.28144	54.6311	-1.14502
54.6639	0.74147	54.6639	0.86298	54.6639	-1.38982	54.6639	-1.28177	54.6639	-1.1452
54.6974	0.74132	54.6974	0.86275	54.6974	-1.39012	54.6974	-1.28244	54.6974	-1.14543
54.7308	0.74126	54.7308	0.86221	54.7308	-1.3904	54.7308	-1.28311	54.7308	-1.14582
54.7642	0.74117	54.7642	0.86162	54.7642	-1.3907	54.7642	-1.28347	54.7642	-1.14641
54.7971	0.741	54.7971	0.86142	54.7971	-1.391	54.7971	-1.28371	54.7971	-1.14673
54.8309	0.74078	54.8309	0.86132	54.8309	-1.39128	54.8309	-1.28387	54.8309	-1.14697
54.8638	0.74057	54.8638	0.86126	54.8638	-1.39155	54.8638	-1.28402	54.8638	-1.14719
54.8967	0.7404	54.8967	0.86114	54.8967	-1.39185	54.8967	-1.28421	54.8967	-1.14744
54.9304	0.74029	54.9304	0.86093	54.9304	-1.39214	54.9304	-1.28446	54.9304	-1.14786
54.9633	0.74023	54.9633	0.86071	54.9633	-1.39243	54.9633	-1.28477	54.9633	-1.14818
54.9974	0.74015	54.9974	0.86054	54.9974	-1.39273	54.9974	-1.28511	54.9974	-1.14847
55.0305	0.74004	55.0305	0.86044	55.0305	-1.39305	55.0305	-1.28543	55.0305	-1.14875
55.0638	0.7399	55.0638	0.86038	55.0638	-1.39336	55.0638	-1.28571	55.0638	-1.14899
55.0964	0.73972	55.0964	0.86025	55.0964	-1.39371	55.0964	-1.28594	55.0964	-1.14927
55.1302	0.73955	55.1302	0.86008	55.1302	-1.39404	55.1302	-1.28614	55.1302	-1.14954
55.164	0.73939	55.164	0.85988	55.164	-1.39435	55.164	-1.28635	55.164	-1.14974
55.197	0.73923	55.197	0.85957	55.197	-1.39462	55.197	-1.28663	55.197	-1.14993
55.2301	0.73912	55.2301	0.85931	55.2301	-1.39481	55.2301	-1.28706	55.2301	-1.15016
55.2627	0.73898	55.2627	0.85905	55.2627	-1.39496	55.2627	-1.28747	55.2627	-1.15045
55.2962	0.73877	55.2962	0.8588	55.2962	-1.39517	55.2962	-1.28776	55.2962	-1.15074
55.3297	0.73831	55.3297	0.85859	55.3297	-1.39544	55.3297	-1.28801	55.3297	-1.15105
55.3625	0.73777	55.3625	0.85839	55.3625	-1.39598	55.3625	-1.28825	55.3625	-1.1513
55.3964	0.7373	55.3964	0.85817	55.3964	-1.39671	55.3964	-1.28851	55.3964	-1.15153
55.4288	0.73708	55.4288	0.858	55.4288	-1.39703	55.4288	-1.2888	55.4288	-1.15175
55.4618	0.73695	55.4618	0.85787	55.4618	-1.39726	55.4618	-1.28907	55.4618	-1.15199
55.4948	0.7368	55.4948	0.85781	55.4948	-1.39745	55.4948	-1.28931	55.4948	-1.15219
55.5287	0.73664	55.5287	0.85772	55.5287	-1.39766	55.5287	-1.2895	55.5287	-1.15242
55.5627	0.73648	55.5627	0.85758	55.5627	-1.39791	55.5627	-1.28968	55.5627	-1.15267
55.5961	0.73632	55.5961	0.85741	55.5961	-1.3983	55.5961	-1.28991	55.5961	-1.15291
55.6289	0.7362	55.6289	0.85725	55.6289	-1.39872	55.6289	-1.29021	55.6289	-1.15315
55.6624	0.73612	55.6624	0.85707	55.6624	-1.39899	55.6624	-1.29057	55.6624	-1.15338
55.6957	0.73598	55.6957	0.85691	55.6957	-1.39919	55.6957	-1.2909	55.6957	-1.15365
55.7286	0.73573	55.7286	0.85676	55.7286	-1.3994	55.7286	-1.29117	55.7286	-1.15395
55.7617	0.73536	55.7617	0.8566	55.7617	-1.39967	55.7617	-1.29141	55.7617	-1.15423
55.7954	0.73509	55.7954	0.85646	55.7954	-1.39994	55.7954	-1.29164	55.7954	-1.15446
55.8285	0.73493	55.8285	0.85634	55.8285	-1.40021	55.8285	-1.29182	55.8285	-1.15469
55.862	0.7348	55.862	0.8562	55.862	-1.40048	55.862	-1.29201	55.862	-1.15487
55.895	0.73471	55.895	0.85611	55.895	-1.40076	55.895	-1.29221	55.895	-1.15504
55.9285	0.7346	55.9285	0.85613	55.9285	-1.40116	55.9285	-1.29243	55.9285	-1.15523
55.9616	0.73446	55.9616	0.8561	55.9616	-1.40184	55.9616	-1.29268	55.9616	-1.15545
55.9945	0.73437	55.9945	0.85594	55.9945	-1.40237	55.9945	-1.29301	55.9945	-1.1557
56.0289	0.73425	56.0289	0.85538	56.0289	-1.40269	56.0289	-1.29337	56.0289	-1.15596
56.0612	0.73408	56.0612	0.85421	56.0612	-1.403	56.0612	-1.29363	56.0612	-1.1562
56.0944	0.7339	56.0944	0.85378	56.0944	-1.40336	56.0944	-1.29386	56.0944	-1.1564
56.1279	0.73374	56.1279	0.85366	56.1279	-1.4037	56.1279	-1.29406	56.1279	-1.15659
56.1613	0.73361	56.1613	0.85355	56.1613	-1.40396	56.1613	-1.29425	56.1613	-1.15682
56.1953	0.73347	56.1953	0.85339	56.1953	-1.40416	56.1953	-1.29448	56.1953	-1.1571
56.2278	0.73332	56.2278	0.85322	56.2278	-1.40436	56.2278	-1.29473	56.2278	-1.15741
56.2614	0.7331	56.2614	0.85307	56.2614	-1.40462	56.2614	-1.29501	56.2614	-1.15777
56.2951	0.73279	56.2951	0.85294	56.2951	-1.405	56.2951	-1.29533	56.2951	-1.15818
56.3277	0.73241	56.3277	0.85275	56.3277	-1.40529	56.3277	-1.29567	56.3277	-1.15842
56.3609	0.732	56.3609	0.85236	56.3609	-1.40551	56.3609	-1.29594	56.3609	-1.15862
56.3937	0.73177	56.3937	0.85196	56.3937	-1.40571	56.3937	-1.29622	56.3937	-1.1588
56.4267	0.73158	56.4267	0.85176	56.4267	-1.40601	56.4267	-1.29647	56.4267	-1.15898
56.4599	0.73145	56.4599	0.85161	56.4599	-1.40635	56.4599	-1.29674	56.4599	-1.15921
56.4935	0.73137	56.4935	0.85154	56.4935	-1.40664	56.4935	-1.29702	56.4935	-1.15946
56.5265	0.73129	56.5265	0.85142	56.5265	-1.40687	56.5265	-1.29729	56.5265	-1.15972
56.5612	0.73119	56.5612	0.85124	56.5612	-1.4071	56.5612	-1.29749	56.5612	-1.15997
56.5942	0.73103	56.5942	0.85106	56.5942	-1.40736	56.5942	-1.29773	56.5942	-1.16022
56.6269	0.73089	56.6269	0.85081	56.6269	-1.40775	56.6269	-1.29798	56.6269	-1.16049
56.6602	0.73079	56.6602	0.85058	56.6602	-1.40807	56.6602	-1.29822	56.6602	-1.16076
56.6924	0.73063	56.6924	0.85041	56.6924	-1.40836	56.6924	-1.29842	56.6924	-1.16101
56.7272	0.73042	56.7272	0.85026	56.7272	-1.40862	56.7272	-1.29861	56.7272	-1.16129
56.7602	0.73002	56.7602	0.8501	56.7602	-1.40888	56.7602	-1.2988	56.7602	-1.16158
56.7933	0.7296	56.7933	0.84985	56.7933	-1.40917	56.7933	-1.29901	56.7933	-1.16182
56.8277	0.7293	56.8277	0.84954	56.8277	-1.40942	56.8277	-1.29924	56.8277	-1.16202
56.8601	0.72916	56.8601	0.84931	56.8601	-1.40965	56.8601	-1.29948	56.8601	-1.16223
56.8926	0.72904	56.8926	0.84912	56.8926	-1.4099	56.8926	-1.29969	56.8926	-1.16245
56.9268	0.72892	56.9268	0.84899	56.9268	-1.41013	56.9268	-1.29998	56.9268	-1.16273
56.9601	0.72881	56.9601	0.84884	56.9601	-1.41037	56.9601	-1.30029	56.9601	-1.16303
56.9923	0.72862	56.9923	0.84872	56.9923	-1.41067	56.9923	-1.30052	56.9923	-1.16338
57.0265	0.72846	57.0265	0.84862	57.0265	-1.41096	57.0265	-1.3007	57.0265	-1.16367
57.0586	0.72836	57.0586	0.84855	57.0586	-1.41126	57.0586	-1.30088	57.0586	-1.16395
57.092	0.72825	57.092	0.84848	57.092	-1.41168	57.092	-1.3011	57.092	-1.16423
57.1262	0.72808	57.1262	0.84837	57.1262	-1.4121	57.1262	-1.30142	57.1262	-1.16446
57.1604	0.72787	57.1604	0.84811	57.1604	-1.41242	57.1604	-1.30174	57.1604	-1.16467
57.1936	0.72766	57.1936	0.84755	57.1936	-1.41274	57.1936	-1.30196	57.1936	-1.16493
57.2256	0.72746	57.2256	0.84719	57.2256	-1.41299	57.2256	-1.30209	57.2256	-1.16517
57.2595	0.72728	57.2595	0.84698	57.2595	-1.4132	57.2595	-1.30222	57.2595	-1.16542
57.2925	0.72711	57.2925	0.8469	57.2925	-1.41339	57.2925	-1.30242	57.2925	-1.16568
57.3264	0.72694	57.3264	0.84681	57.3264	-1.41361	57.3264	-1.30268	57.3264	-1.16591
57.3593	0.72683	57.3593	0.84669	57.3593	-1.41399	57.3593	-1.303	57.3593	-1.16618
57.3923	0.72675	57.3923	0.84648	57.3923	-1.41461	57.3923	-1.30332	57.3923	-1.16647
57.4252	0.72664	57.4252	0.84608	57.4252	-1.41503	57.4252	-1.30362	57.4252	-1.16674
57.4589	0.7264	57.4589	0.84568	57.4589	-1.41533	57.4589	-1.30385	57.4589	-1.167
57.4917	0.72589	57.4917	0.84541	57.4917	-1.41556	57.4917	-1.30408	57.4917	-1.1672
57.5263	0.72503	57.5263	0.84515	57.5263	-1.41582	57.5263	-1.30428	57.5263	-1.1674
57.5591	0.72419	57.5591	0.84496	57.5591	-1.41606	57.5591	-1.30452	57.5591	-1.16765
57.5918	0.72388	57.5918	0.84476	57.5918	-1.41629	57.5918	-1.30479	57.5918	-1.16794
57.6252	0.72376	57.6252	0.84459	57.6252	-1.41653	57.6252	-1.30502	57.6252	-1.16824
57.6581	0.72374	57.6581	0.84446	57.6581	-1.41679	57.6581	-1.30521	57.6581	-1.16854
57.6907	0.72373	57.6907	0.84431	57.6907	-1.41716	57.6907	-1.30542	57.6907	-1.16882
57.7242	0.72366	57.7242	0.84413	57.7242	-1.41758	57.7242	-1.30565	57.7242	-1.16915
57.7579	0.72353	57.7579	0.84392	57.7579	-1.41788	57.7579	-1.30611	57.7579	-1.16947
57.7914	0.72339	57.7914	0.84368	57.7914	-1.4181	57.7914	-1.30668	57.7914	-1.16973
57.8246	0.72329	57.8246	0.84348	57.8246	-1.41833	57.8246	-1.30698	57.8246	-1.16996
57.8585	0.7232	57.8585	0.84331	57.8585	-1.41862	57.8585	-1.30725	57.8585	-1.17017
57.8925	0.72313	57.8925	0.84318	57.8925	-1.41892	57.8925	-1.30754	57.8925	-1.1704
57.9253	0.72301	57.9253	0.84306	57.9253	-1.4192	57.9253	-1.30782	57.9253	-1.17063
57.9577	0.72286	57.9577	0.84296	57.9577	-1.41945	57.9577	-1.30809	57.9577	-1.17085
57.9914	0.72267	57.9914	0.84278	57.9914	-1.41962	57.9914	-1.30841	57.9914	-1.17107
58.0241	0.72247	58.0241	0.84254	58.0241	-1.41979	58.0241	-1.30874	58.0241	-1.17132
58.0582	0.7223	58.0582	0.84233	58.0582	-1.41999	58.0582	-1.30903	58.0582	-1.17159
58.0906	0.72216	58.0906	0.84213	58.0906	-1.42018	58.0906	-1.30929	58.0906	-1.17185
58.1242	0.72204	58.1242	0.84195	58.1242	-1.42041	58.1242	-1.30947	58.1242	-1.17209
58.1585	0.72193	58.1585	0.84179	58.1585	-1.42081	58.1585	-1.30959	58.1585	-1.17235
58.1911	0.7218	58.1911	0.84162	58.1911	-1.4214	58.1911	-1.30971	58.1911	-1.17265
58.2247	0.72163	58.2247	0.84145	58.2247	-1.42212	58.2247	-1.30993	58.2247	-1.17293
58.2577	0.72143	58.2577	0.84135	58.2577	-1.4227	58.2577	-1.31021	58.2577	-1.17322
58.2906	0.7212	58.2906	0.84127	58.2906	-1.42299	58.2906	-1.31058	58.2906	-1.17352
58.3243	0.72098	58.3243	0.84109	58.3243	-1.42322	58.3243	-1.31087	58.3243	-1.17381
58.3586	0.72081	58.3586	0.84066	58.3586	-1.42342	58.3586	-1.31114	58.3586	-1.17408
58.391	0.72064	58.391	0.83984	58.391	-1.42368	58.391	-1.31141	58.391	-1.1743
58.4244	0.7205	58.4244	0.83954	58.4244	-1.42399	58.4244	-1.3117	58.4244	-1.17449
58.4571	0.72031	58.4571	0.8394	58.4571	-1.4243	58.4571	-1.312	58.4571	-1.17471
58.4907	0.71991	58.4907	0.83929	58.4907	-1.42456	58.4907	-1.31233	58.4907	-1.17495
58.5241	0.7196	58.5241	0.83918	58.5241	-1.42475	58.5241	-1.31263	58.5241	-1.17522
58.5577	0.71937	58.5577	0.83908	58.5577	-1.42486	58.5577	-1.31291	58.5577	-1.17549
58.5907	0.71927	58.5907	0.83894	58.5907	-1.42499	58.5907	-1.31316	58.5907	-1.17579
58.6241	0.71926	58.6241	0.83878	58.6241	-1.42521	58.6241	-1.31338	58.6241	-1.17605
58.6575	0.71923	58.6575	0.83856	58.6575	-1.42551	58.6575	-1.31359	58.6575	-1.1763
58.6913	0.71904	58.6913	0.83798	58.6913	-1.42595	58.6913	-1.31377	58.6913	-1.17649
58.7247	0.71881	58.7247	0.83743	58.7247	-1.42625	58.7247	-1.31398	58.7247	-1.17671
58.7575	0.71862	58.7575	0.83705	58.7575	-1.42648	58.7575	-1.31418	58.7575	-1.17699
58.7906	0.71848	58.7906	0.83681	58.7906	-1.42671	58.7906	-1.31441	58.7906	-1.17726
58.8228	0.71839	58.8228	0.83664	58.8228	-1.42699	58.8228	-1.31469	58.8228	-1.17748
58.8567	0.7183	58.8567	0.83654	58.8567	-1.42742	58.8567	-1.31503	58.8567	-1.17769
58.8907	0.71813	58.8907	0.83643	58.8907	-1.42798	58.8907	-1.31539	58.8907	-1.17787
58.924	0.71796	58.924	0.83628	58.924	-1.42829	58.924	-1.31586	58.924	-1.17808
58.9567	0.71775	58.9567	0.83615	58.9567	-1.42857	58.9567	-1.31612	58.9567	-1.17837
58.9903	0.71752	58.9903	0.83604	58.9903	-1.42882	58.9903	-1.3163	58.9903	-1.17872
59.024	0.71732	59.024	0.83595	59.024	-1.42904	59.024	-1.3165	59.024	-1.17924
59.057	0.71715	59.057	0.83584	59.057	-1.42921	59.057	-1.3168	59.057	-1.1796
59.0902	0.717	59.0902	0.83571	59.0902	-1.42933	59.0902	-1.31713	59.0902	-1.17981
59.1232	0.71684	59.1232	0.83558	59.1232	-1.42953	59.1232	-1.3174	59.1232	-1.17995
59.1568	0.71667	59.1568	0.83541	59.1568	-1.42981	59.1568	-1.31761	59.1568	-1.18016
59.1902	0.71648	59.1902	0.8352	59.1902	-1.43024	59.1902	-1.31781	59.1902	-1.18044
59.224	0.71633	59.224	0.83498	59.224	-1.43077	59.224	-1.31804	59.224	-1.18084
59.2563	0.7162	59.2563	0.83481	59.2563	-1.43107	59.2563	-1.31833	59.2563	-1.18136
59.29	0.71605	59.29	0.83471	59.29	-1.43132	59.29	-1.31859	59.29	-1.18164
59.3229	0.71587	59.3229	0.83458	59.3229	-1.4316	59.3229	-1.3188	59.3229	-1.18187
59.356	0.71561	59.356	0.8344	59.356	-1.43186	59.356	-1.31905	59.356	-1.18209
59.3904	0.71541	59.3904	0.8342	59.3904	-1.43209	59.3904	-1.31926	59.3904	-1.18231
59.4234	0.71532	59.4234	0.83381	59.4234	-1.43231	59.4234	-1.31954	59.4234	-1.18251
59.4568	0.71522	59.4568	0.83345	59.4568	-1.43253	59.4568	-1.31981	59.4568	-1.1827
59.4897	0.71508	59.4897	0.83315	59.4897	-1.43274	59.4897	-1.32009	59.4897	-1.18292
59.5235	0.7149	59.5235	0.83285	59.5235	-1.43294	59.5235	-1.32035	59.5235	-1.18316
59.5567	0.71444	59.5567	0.83268	59.5567	-1.43317	59.5567	-1.32061	59.5567	-1.18338
59.5899	0.71382	59.5899	0.83262	59.5899	-1.43349	59.5899	-1.32087	59.5899	-1.18361
59.6235	0.7135	59.6235	0.83253	59.6235	-1.43403	59.6235	-1.32116	59.6235	-1.18382
59.656	0.71332	59.656	0.8324	59.656	-1.43466	59.656	-1.32142	59.656	-1.18406
59.6892	0.71317	59.6892	0.83222	59.6892	-1.43499	59.6892	-1.32162	59.6892	-1.18435
59.7227	0.71307	59.7227	0.83196	59.7227	-1.43517	59.7227	-1.32178	59.7227	-1.18465
59.7561	0.71291	59.7561	0.83172	59.7561	-1.43528	59.7561	-1.32198	59.7561	-1.18496
59.789	0.71259	59.789	0.83154	59.789	-1.43539	59.789	-1.32224	59.789	-1.18525
59.8231	0.71231	59.8231	0.8314	59.8231	-1.4355	59.8231	-1.32258	59.8231	-1.18547
59.8564	0.71204	59.8564	0.83132	59.8564	-1.4357	59.8564	-1.323	59.8564	-1.18568
59.8901	0.71179	59.8901	0.83128	59.8901	-1.43596	59.8901	-1.32329	59.8901	-1.18589
59.9228	0.71162	59.9228	0.83115	59.9228	-1.43628	59.9228	-1.32353	59.9228	-1.18612
59.9558	0.71147	59.9558	0.83096	59.9558	-1.43681	59.9558	-1.32378	59.9558	-1.1864
59.9898	0.71134	59.9898	0.83071	59.9898	-1.43763	59.9898	-1.32399	59.9898	-1.18672
60.0229	0.71118	60.0229	0.83027	60.0229	-1.43819	60.0229	-1.3242	60.0229	-1.18702
60.0566	0.71095	60.0566	0.82979	60.0566	-1.43849	60.0566	-1.32443	60.0566	-1.18725
60.0897	0.71069	60.0897	0.82958	60.0897	-1.43878	60.0897	-1.32467	60.0897	-1.18747
60.1226	0.71046	60.1226	0.82942	60.1226	-1.43901	60.1226	-1.32491	60.1226	-1.18771
60.1557	0.71026	60.1557	0.82929	60.1557	-1.43915	60.1557	-1.32514	60.1557	-1.18793
60.1897	0.71005	60.1897	0.82912	60.1897	-1.43924	60.1897	-1.32536	60.1897	-1.18816
60.2222	0.70981	60.2222	0.82891	60.2222	-1.43935	60.2222	-1.32561	60.2222	-1.18838
60.2555	0.70959	60.2555	0.82871	60.2555	-1.43955	60.2555	-1.32588	60.2555	-1.18857
60.2891	0.70948	60.2891	0.82853	60.2891	-1.4398	60.2891	-1.32616	60.2891	-1.18878
60.3215	0.70937	60.3215	0.82836	60.3215	-1.44006	60.3215	-1.32639	60.3215	-1.18899
60.3562	0.70922	60.3562	0.8282	60.3562	-1.44023	60.3562	-1.32654	60.3562	-1.18916
60.3893	0.70901	60.3893	0.82801	60.3893	-1.4404	60.3893	-1.32666	60.3893	-1.18938
60.4225	0.70873	60.4225	0.82785	60.4225	-1.44079	60.4225	-1.32679	60.4225	-1.18966
60.4557	0.70846	60.4557	0.82771	60.4557	-1.44159	60.4557	-1.32697	60.4557	-1.1902
60.4894	0.70825	60.4894	0.82752	60.4894	-1.44238	60.4894	-1.32717	60.4894	-1.19061
60.5222	0.70805	60.5222	0.82728	60.5222	-1.44268	60.5222	-1.32736	60.5222	-1.19083
60.5553	0.70789	60.5553	0.82701	60.5553	-1.44285	60.5553	-1.3276	60.5553	-1.19101
60.5889	0.70773	60.5889	0.82672	60.5889	-1.44303	60.5889	-1.32787	60.5889	-1.19123
60.6224	0.70758	60.6224	0.82652	60.6224	-1.44319	60.6224	-1.32822	60.6224	-1.19148
60.6549	0.7074	60.6549	0.82636	60.6549	-1.44338	60.6549	-1.32847	60.6549	-1.19177
60.6885	0.70721	60.6885	0.82627	60.6885	-1.44358	60.6885	-1.32869	60.6885	-1.19203
60.722	0.70707	60.722	0.82618	60.722	-1.44376	60.722	-1.32891	60.722	-1.19225
60.7545	0.70695	60.7545	0.82605	60.7545	-1.44398	60.7545	-1.32917	60.7545	-1.19248
60.7881	0.7068	60.7881	0.82591	60.7881	-1.44423	60.7881	-1.32946	60.7881	-1.19274
60.8216	0.70664	60.8216	0.82578	60.8216	-1.44452	60.8216	-1.32972	60.8216	-1.19301
60.8556	0.70638	60.8556	0.82558	60.8556	-1.44484	60.8556	-1.32993	60.8556	-1.19323
60.8886	0.70616	60.8886	0.82542	60.8886	-1.4451	60.8886	-1.33013	60.8886	-1.19342
60.9215	0.70595	60.9215	0.82529	60.9215	-1.44532	60.9215	-1.33039	60.9215	-1.19359
60.9559	0.70577	60.9559	0.82509	60.9559	-1.44553	60.9559	-1.33065	60.9559	-1.19377
60.9886	0.70558	60.9886	0.82493	60.9886	-1.44576	60.9886	-1.33092	60.9886	-1.19396
61.022	0.70536	61.022	0.82478	61.022	-1.44598	61.022	-1.33126	61.022	-1.19414
61.0549	0.70512	61.0549	0.82447	61.0549	-1.4462	61.0549	-1.33156	61.0549	-1.19432
61.0879	0.70497	61.0879	0.8242	61.0879	-1.4464	61.0879	-1.33183	61.0879	-1.19452
61.1222	0.70488	61.1222	0.824	61.1222	-1.4466	61.1222	-1.3321	61.1222	-1.19477
61.155	0.70475	61.155	0.82378	61.155	-1.44684	61.155	-1.33231	61.155	-1.19504
61.1876	0.70457	61.1876	0.8236	61.1876	-1.44708	61.1876	-1.33248	61.1876	-1.19538
61.2209	0.70439	61.2209	0.82342	61.2209	-1.4473	61.2209	-1.3327	61.2209	-1.19563
61.2551	0.70422	61.2551	0.82318	61.2551	-1.44753	61.2551	-1.33295	61.2551	-1.19584
61.2876	0.70409	61.2876	0.82296	61.2876	-1.44775	61.2876	-1.33315	61.2876	-1.19604
61.3213	0.70392	61.3213	0.82278	61.3213	-1.44796	61.3213	-1.33336	61.3213	-1.19626
61.3555	0.7037	61.3555	0.82263	61.3555	-1.44819	61.3555	-1.33355	61.3555	-1.19651
61.3879	0.70343	61.3879	0.8225	61.3879	-1.44839	61.3879	-1.33374	61.3879	-1.19678
61.4211	0.70319	61.4211	0.82234	61.4211	-1.44857	61.4211	-1.33399	61.4211	-1.19703
61.4537	0.703	61.4537	0.82215	61.4537	-1.44876	61.4537	-1.33429	61.4537	-1.19728
61.487	0.70284	61.487	0.82193	61.487	-1.44899	61.487	-1.33458	61.487	-1.19754
61.5211	0.70268	61.5211	0.82172	61.5211	-1.4492	61.5211	-1.33483	61.5211	-1.19795
61.5546	0.70254	61.5546	0.82146	61.5546	-1.44943	61.5546	-1.33505	61.5546	-1.19854
61.5875	0.70237	61.5875	0.82113	61.5875	-1.44967	61.5875	-1.33524	61.5875	-1.19882
61.621	0.70222	61.621	0.82093	61.621	-1.44989	61.621	-1.33539	61.621	-1.19896
61.6543	0.70201	61.6543	0.82079	61.6543	-1.45013	61.6543	-1.33556	61.6543	-1.19904
61.6874	0.70181	61.6874	0.82067	61.6874	-1.45041	61.6874	-1.33576	61.6874	-1.1991
61.7205	0.70167	61.7205	0.82053	61.7205	-1.45066	61.7205	-1.33599	61.7205	-1.19927
61.754	0.7015	61.754	0.82035	61.754	-1.45092	61.754	-1.33626	61.754	-1.19958
61.7879	0.70137	61.7879	0.82019	61.7879	-1.45118	61.7879	-1.33669	61.7879	-1.19989
61.8202	0.70118	61.8202	0.82006	61.8202	-1.45138	61.8202	-1.33706	61.8202	-1.20013
61.8539	0.70089	61.8539	0.81994	61.8539	-1.45156	61.8539	-1.33779	61.8539	-1.20032
61.8873	0.70059	61.8873	0.81974	61.8873	-1.45173	61.8873	-1.3386	61.8873	-1.2005
61.9208	0.70033	61.9208	0.81946	61.9208	-1.45191	61.9208	-1.33888	61.9208	-1.20071
61.9544	0.70017	61.9544	0.81921	61.9544	-1.45212	61.9544	-1.33906	61.9544	-1.20095
61.9879	0.70003	61.9879	0.81899	61.9879	-1.45238	61.9879	-1.33925	61.9879	-1.20122
62.0207	0.69986	62.0207	0.81882	62.0207	-1.45269	62.0207	-1.33944	62.0207	-1.20178
62.0536	0.69964	62.0536	0.81871	62.0536	-1.45299	62.0536	-1.33968	62.0536	-1.2022
62.0877	0.69939	62.0877	0.81856	62.0877	-1.45324	62.0877	-1.34007	62.0877	-1.20248
62.121	0.69919	62.121	0.81839	62.121	-1.45348	62.121	-1.34035	62.121	-1.20277
62.1538	0.69902	62.1538	0.81825	62.1538	-1.45373	62.1538	-1.34062	62.1538	-1.20301
62.1877	0.69886	62.1877	0.81807	62.1877	-1.45395	62.1877	-1.3409	62.1877	-1.20323
62.2212	0.69866	62.2212	0.81787	62.2212	-1.45416	62.2212	-1.34111	62.2212	-1.20348
62.2532	0.69839	62.2532	0.81767	62.2532	-1.45442	62.2532	-1.34132	62.2532	-1.20373
62.2871	0.69805	62.2871	0.81739	62.2871	-1.45469	62.2871	-1.34156	62.2871	-1.20398
62.3208	0.6978	62.3208	0.8172	62.3208	-1.45502	62.3208	-1.34182	62.3208	-1.20428
62.3533	0.69757	62.3533	0.81706	62.3533	-1.45541	62.3533	-1.34206	62.3533	-1.20449
62.3883	0.69746	62.3883	0.81687	62.3883	-1.45562	62.3883	-1.34227	62.3883	-1.20463
62.4208	0.69737	62.4208	0.81671	62.4208	-1.45582	62.4208	-1.34247	62.4208	-1.2048
62.4541	0.69723	62.4541	0.81655	62.4541	-1.45605	62.4541	-1.3427	62.4541	-1.20498
62.4874	0.69703	62.4874	0.81636	62.4874	-1.45632	62.4874	-1.34298	62.4874	-1.2052
62.5205	0.69678	62.5205	0.8162	62.5205	-1.45659	62.5205	-1.34327	62.5205	-1.2054
62.5523	0.69652	62.5523	0.81601	62.5523	-1.45684	62.5523	-1.34352	62.5523	-1.20556
62.5863	0.69629	62.5863	0.81583	62.5863	-1.45707	62.5863	-1.34371	62.5863	-1.20569
62.6211	0.69612	62.6211	0.81566	62.6211	-1.45726	62.6211	-1.3439	62.6211	-1.20587
62.654	0.69594	62.654	0.81551	62.654	-1.45747	62.654	-1.34414	62.654	-1.2062
62.6873	0.69573	62.6873	0.81539	62.6873	-1.45765	62.6873	-1.3444	62.6873	-1.20662
62.72	0.6955	62.72	0.81532	62.72	-1.45782	62.72	-1.34476	62.72	-1.20692
62.7537	0.69526	62.7537	0.81523	62.7537	-1.45805	62.7537	-1.34503	62.7537	-1.20724
62.7868	0.69503	62.7868	0.81508	62.7868	-1.45828	62.7868	-1.34523	62.7868	-1.20751
62.8213	0.69481	62.8213	0.81429	62.8213	-1.45853	62.8213	-1.34544	62.8213	-1.20775
62.8535	0.6946	62.8535	0.81327	62.8535	-1.45877	62.8535	-1.34565	62.8535	-1.20798
62.8867	0.69439	62.8867	0.81226	62.8867	-1.45897	62.8867	-1.34592	62.8867	-1.2082
62.9203	0.69421	62.9203	0.81162	62.9203	-1.45922	62.9203	-1.3465	62.9203	-1.20846
62.9535	0.69401	62.9535	0.81118	62.9535	-1.45948	62.9535	-1.34704	62.9535	-1.20872
62.9877	0.69385	62.9877	0.811	62.9877	-1.45974	62.9877	-1.34729	62.9877	-1.20898
63.0206	0.69373	63.0206	0.81091	63.0206	-1.46004	63.0206	-1.34747	63.0206	-1.20924
63.0535	0.6936	63.0535	0.81087	63.0535	-1.4603	63.0535	-1.34764	63.0535	-1.2095
63.0865	0.6935	63.0865	0.81081	63.0865	-1.46055	63.0865	-1.34788	63.0865	-1.20979
63.1186	0.69333	63.1186	0.81066	63.1186	-1.46079	63.1186	-1.34822	63.1186	-1.21009
63.1526	0.69281	63.1526	0.81046	63.1526	-1.46107	63.1526	-1.34852	63.1526	-1.21033
63.1866	0.69233	63.1866	0.81024	63.1866	-1.46142	63.1866	-1.34879	63.1866	-1.21052
63.2191	0.69202	63.2191	0.81007	63.2191	-1.46174	63.2191	-1.34901	63.2191	-1.21069
63.2532	0.69176	63.2532	0.80992	63.2532	-1.46206	63.2532	-1.34916	63.2532	-1.21083
63.2863	0.69162	63.2863	0.80974	63.2863	-1.46231	63.2863	-1.34927	63.2863	-1.21103
63.3198	0.6915	63.3198	0.80959	63.3198	-1.46246	63.3198	-1.34945	63.3198	-1.2113
63.3525	0.69144	63.3525	0.80949	63.3525	-1.46262	63.3525	-1.34971	63.3525	-1.21155
63.3851	0.69139	63.3851	0.80936	63.3851	-1.4628	63.3851	-1.35	63.3851	-1.2118
63.4197	0.69127	63.4197	0.80919	63.4197	-1.46306	63.4197	-1.35029	63.4197	-1.21201
63.4529	0.69104	63.4529	0.80884	63.4529	-1.46354	63.4529	-1.35059	63.4529	-1.21219
63.4863	0.69043	63.4863	0.80831	63.4863	-1.46397	63.4863	-1.35086	63.4863	-1.21241
63.5194	0.68982	63.5194	0.80813	63.5194	-1.46428	63.5194	-1.35112	63.5194	-1.21272
63.5524	0.68961	63.5524	0.80804	63.5524	-1.46458	63.5524	-1.35136	63.5524	-1.21341
63.5854	0.68946	63.5854	0.80796	63.5854	-1.46486	63.5854	-1.35163	63.5854	-1.21416
63.6186	0.68932	63.6186	0.80788	63.6186	-1.46514	63.6186	-1.35191	63.6186	-1.21443
63.6519	0.68917	63.6519	0.80775	63.6519	-1.46538	63.6519	-1.35219	63.6519	-1.21459
63.6851	0.68902	63.6851	0.8076	63.6851	-1.46556	63.6851	-1.35245	63.6851	-1.21473
63.7186	0.68889	63.7186	0.80745	63.7186	-1.46577	63.7186	-1.35268	63.7186	-1.2149
63.7533	0.68876	63.7533	0.80731	63.7533	-1.466	63.7533	-1.35292	63.7533	-1.21514
63.7861	0.68858	63.7861	0.80711	63.7861	-1.46625	63.7861	-1.35318	63.7861	-1.21541
63.8196	0.68834	63.8196	0.80686	63.8196	-1.46656	63.8196	-1.35349	63.8196	-1.21573
63.8523	0.68813	63.8523	0.80663	63.8523	-1.46685	63.8523	-1.35381	63.8523	-1.21607
63.8856	0.68797	63.8856	0.80643	63.8856	-1.46716	63.8856	-1.35409	63.8856	-1.21675
63.9193	0.6878	63.9193	0.80625	63.9193	-1.46753	63.9193	-1.35439	63.9193	-1.21715
63.9526	0.68766	63.9526	0.80612	63.9526	-1.46796	63.9526	-1.35469	63.9526	-1.2174
63.9857	0.68746	63.9857	0.80596	63.9857	-1.46823	63.9857	-1.35495	63.9857	-1.2176
64.0193	0.68721	64.0193	0.8057	64.0193	-1.46849	64.0193	-1.35521	64.0193	-1.21781
64.0526	0.68699	64.0526	0.80536	64.0526	-1.46873	64.0526	-1.35547	64.0526	-1.21802
64.086	0.68679	64.086	0.80512	64.086	-1.46898	64.086	-1.35572	64.086	-1.21825
64.1193	0.68662	64.1193	0.80491	64.1193	-1.46923	64.1193	-1.35602	64.1193	-1.21846
64.1522	0.68642	64.1522	0.80475	64.1522	-1.46951	64.1522	-1.35631	64.1522	-1.21866
64.1859	0.68611	64.1859	0.80461	64.1859	-1.46974	64.1859	-1.35655	64.1859	-1.2189
64.2187	0.68582	64.2187	0.80443	64.2187	-1.47	64.2187	-1.35677	64.2187	-1.21922
64.2524	0.68558	64.2524	0.80418	64.2524	-1.47025	64.2524	-1.35701	64.2524	-1.21964
64.2852	0.68538	64.2852	0.80392	64.2852	-1.47047	64.2852	-1.35724	64.2852	-1.21995
64.3193	0.68525	64.3193	0.80369	64.3193	-1.47074	64.3193	-1.35749	64.3193	-1.22022
64.3527	0.68509	64.3527	0.80348	64.3527	-1.47111	64.3527	-1.35773	64.3527	-1.22045
64.3862	0.68491	64.3862	0.80331	64.3862	-1.47182	64.3862	-1.35798	64.3862	-1.22067
64.4196	0.6847	64.4196	0.80309	64.4196	-1.47263	64.4196	-1.35826	64.4196	-1.22096
64.4528	0.68449	64.4528	0.80285	64.4528	-1.47325	64.4528	-1.35854	64.4528	-1.22125
64.486	0.6843	64.486	0.80267	64.486	-1.4735	64.486	-1.35879	64.486	-1.22152
64.5192	0.6841	64.5192	0.80257	64.5192	-1.4737	64.5192	-1.35906	64.5192	-1.22176
64.5521	0.68386	64.5521	0.8025	64.5521	-1.47389	64.5521	-1.35934	64.5521	-1.22195
64.586	0.68362	64.586	0.80244	64.586	-1.47407	64.586	-1.35961	64.586	-1.22211
64.6189	0.68334	64.6189	0.80232	64.6189	-1.47432	64.6189	-1.35988	64.6189	-1.22229
64.6522	0.68307	64.6522	0.80212	64.6522	-1.47467	64.6522	-1.36016	64.6522	-1.22251
64.6857	0.68286	64.6857	0.80195	64.6857	-1.47495	64.6857	-1.36047	64.6857	-1.22272
64.7187	0.68268	64.7187	0.80176	64.7187	-1.47523	64.7187	-1.36086	64.7187	-1.22297
64.7521	0.68247	64.7521	0.80157	64.7521	-1.47552	64.7521	-1.36159	64.7521	-1.22323
64.7857	0.68221	64.7857	0.80134	64.7857	-1.47576	64.7857	-1.36194	64.7857	-1.2235
64.8179	0.68192	64.8179	0.80097	64.8179	-1.47604	64.8179	-1.36218	64.8179	-1.22377
64.8521	0.68159	64.8521	0.80068	64.8521	-1.47633	64.8521	-1.36236	64.8521	-1.22403
64.8859	0.68132	64.8859	0.8004	64.8859	-1.47658	64.8859	-1.36256	64.8859	-1.22428
64.9185	0.68118	64.9185	0.80018	64.9185	-1.47681	64.9185	-1.36279	64.9185	-1.22451
64.9519	0.68099	64.9519	0.79998	64.9519	-1.47701	64.9519	-1.3631	64.9519	-1.22471
64.9849	0.68077	64.9849	0.79976	64.9849	-1.47719	64.9849	-1.36342	64.9849	-1.22496
65.0181	0.68054	65.0181	0.79956	65.0181	-1.47741	65.0181	-1.36373	65.0181	-1.22525
65.0524	0.68034	65.0524	0.79939	65.0524	-1.47764	65.0524	-1.36402	65.0524	-1.22553
65.0856	0.68019	65.0856	0.79924	65.0856	-1.47792	65.0856	-1.36424	65.0856	-1.22573
65.1184	0.68003	65.1184	0.79896	65.1184	-1.47828	65.1184	-1.36441	65.1184	-1.22588
65.1517	0.67981	65.1517	0.79866	65.1517	-1.47856	65.1517	-1.36459	65.1517	-1.22608
65.1854	0.67955	65.1854	0.7984	65.1854	-1.47883	65.1854	-1.36479	65.1854	-1.22638
65.2185	0.67935	65.2185	0.79822	65.2185	-1.47919	65.2185	-1.36509	65.2185	-1.22741
65.2527	0.67922	65.2527	0.79816	65.2527	-1.47949	65.2527	-1.36551	65.2527	-1.2279
65.2854	0.67908	65.2854	0.79805	65.2854	-1.47979	65.2854	-1.36582	65.2854	-1.22812
65.3185	0.67893	65.3185	0.79768	65.3185	-1.48006	65.3185	-1.36615	65.3185	-1.22828
65.3522	0.67875	65.3522	0.79708	65.3522	-1.48026	65.3522	-1.36646	65.3522	-1.22844
65.3857	0.67841	65.3857	0.79635	65.3857	-1.48049	65.3857	-1.36679	65.3857	-1.22866
65.4187	0.6781	65.4187	0.79594	65.4187	-1.48082	65.4187	-1.36708	65.4187	-1.22892
65.4526	0.67783	65.4526	0.79579	65.4526	-1.48118	65.4526	-1.36734	65.4526	-1.22921
65.4857	0.67759	65.4857	0.79567	65.4857	-1.48158	65.4857	-1.36762	65.4857	-1.22951
65.5182	0.6774	65.5182	0.79552	65.5182	-1.48184	65.5182	-1.36785	65.5182	-1.22982
65.5519	0.67723	65.5519	0.79537	65.5519	-1.48206	65.5519	-1.36808	65.5519	-1.2301
65.5844	0.67703	65.5844	0.79518	65.5844	-1.48227	65.5844	-1.36833	65.5844	-1.23035
65.6187	0.67684	65.6187	0.79499	65.6187	-1.48251	65.6187	-1.36858	65.6187	-1.23058
65.6509	0.67671	65.6509	0.79479	65.6509	-1.48276	65.6509	-1.36884	65.6509	-1.23079
65.6854	0.67658	65.6854	0.79463	65.6854	-1.48301	65.6854	-1.36911	65.6854	-1.23099
65.7184	0.67645	65.7184	0.79443	65.7184	-1.48328	65.7184	-1.36934	65.7184	-1.2312
65.7526	0.67627	65.7526	0.79422	65.7526	-1.48361	65.7526	-1.36957	65.7526	-1.23142
65.7847	0.67582	65.7847	0.79402	65.7847	-1.48412	65.7847	-1.3698	65.7847	-1.23161
65.8182	0.67542	65.8182	0.79383	65.8182	-1.48448	65.8182	-1.37007	65.8182	-1.23188
65.8513	0.67503	65.8513	0.79368	65.8513	-1.48473	65.8513	-1.37037	65.8513	-1.23218
65.8854	0.67458	65.8854	0.79357	65.8854	-1.48491	65.8854	-1.37066	65.8854	-1.23266
65.9176	0.67432	65.9176	0.79342	65.9176	-1.48506	65.9176	-1.37094	65.9176	-1.23328
65.9507	0.67408	65.9507	0.79322	65.9507	-1.48528	65.9507	-1.37121	65.9507	-1.23363
65.9846	0.67388	65.9846	0.79298	65.9846	-1.48577	65.9846	-1.37146	65.9846	-1.23384
66.0178	0.67371	66.0178	0.79275	66.0178	-1.48659	66.0178	-1.37175	66.0178	-1.23399
66.0506	0.67348	66.0506	0.7925	66.0506	-1.48702	66.0506	-1.37204	66.0506	-1.23414
66.085	0.67331	66.085	0.79229	66.085	-1.48733	66.085	-1.37235	66.085	-1.23436
66.1187	0.67315	66.1187	0.79205	66.1187	-1.48759	66.1187	-1.37269	66.1187	-1.23462
66.1518	0.67302	66.1518	0.79168	66.1518	-1.48781	66.1518	-1.373	66.1518	-1.23489
66.1855	0.67288	66.1855	0.79146	66.1855	-1.488	66.1855	-1.37332	66.1855	-1.23516
66.2188	0.67268	66.2188	0.79124	66.2188	-1.48815	66.2188	-1.37359	66.2188	-1.23544
66.2522	0.67244	66.2522	0.79102	66.2522	-1.48826	66.2522	-1.37385	66.2522	-1.23569
66.2842	0.67223	66.2842	0.79085	66.2842	-1.48844	66.2842	-1.37407	66.2842	-1.23588
66.3185	0.672	66.3185	0.79064	66.3185	-1.4887	66.3185	-1.3743	66.3185	-1.23599
66.3517	0.67179	66.3517	0.79038	66.3517	-1.48907	66.3517	-1.37457	66.3517	-1.2361
66.3849	0.67155	66.3849	0.79021	66.3849	-1.48937	66.3849	-1.37485	66.3849	-1.23629
66.4181	0.67133	66.4181	0.79007	66.4181	-1.48963	66.4181	-1.37511	66.4181	-1.23672
66.4516	0.67116	66.4516	0.78991	66.4516	-1.48991	66.4516	-1.37536	66.4516	-1.23724
66.4849	0.67105	66.4849	0.78974	66.4849	-1.49019	66.4849	-1.37559	66.4849	-1.2377
66.5178	0.67089	66.5178	0.78944	66.5178	-1.49056	66.5178	-1.37584	66.5178	-1.23799
66.5511	0.67048	66.5511	0.78912	66.5511	-1.49085	66.5511	-1.37613	66.5511	-1.23823
66.5851	0.67	66.5851	0.78891	66.5851	-1.49107	66.5851	-1.3765	66.5851	-1.23845
66.6177	0.66964	66.6177	0.78873	66.6177	-1.49126	66.6177	-1.37681	66.6177	-1.23866
66.6515	0.66937	66.6515	0.78861	66.6515	-1.49142	66.6515	-1.37708	66.6515	-1.23887
66.6851	0.66913	66.6851	0.7885	66.6851	-1.49165	66.6851	-1.3773	66.6851	-1.23908
66.7184	0.66885	66.7184	0.7883	66.7184	-1.49193	66.7184	-1.37755	66.7184	-1.2393
66.7516	0.6686	66.7516	0.78806	66.7516	-1.49224	66.7516	-1.37801	66.7516	-1.23953
66.7848	0.6684	66.7848	0.78777	66.7848	-1.49254	66.7848	-1.37859	66.7848	-1.23975
66.8182	0.66826	66.8182	0.78741	66.8182	-1.49285	66.8182	-1.37907	66.8182	-1.23994
66.8513	0.66809	66.8513	0.78719	66.8513	-1.49317	66.8513	-1.37938	66.8513	-1.24008
66.8843	0.66787	66.8843	0.78702	66.8843	-1.49347	66.8843	-1.37958	66.8843	-1.24023
66.9176	0.66762	66.9176	0.78682	66.9176	-1.49384	66.9176	-1.37979	66.9176	-1.2404
66.9514	0.66741	66.9514	0.7866	66.9514	-1.49425	66.9514	-1.38	66.9514	-1.24066
66.9848	0.66721	66.9848	0.78636	66.9848	-1.49454	66.9848	-1.38022	66.9848	-1.24099
67.0176	0.667	67.0176	0.78611	67.0176	-1.49481	67.0176	-1.38068	67.0176	-1.24138
67.0511	0.66677	67.0511	0.78589	67.0511	-1.49502	67.0511	-1.3811	67.0511	-1.24172
67.0843	0.66654	67.0843	0.78566	67.0843	-1.49517	67.0843	-1.38143	67.0843	-1.24201
67.1172	0.66631	67.1172	0.78542	67.1172	-1.49537	67.1172	-1.38173	67.1172	-1.24223
67.1511	0.66609	67.1511	0.78518	67.1511	-1.49561	67.1511	-1.382	67.1511	-1.24246
67.184	0.66587	67.184	0.78494	67.184	-1.49587	67.184	-1.38221	67.184	-1.24269
67.2178	0.66564	67.2178	0.78475	67.2178	-1.49612	67.2178	-1.38238	67.2178	-1.24289
67.2506	0.66545	67.2506	0.78453	67.2506	-1.4964	67.2506	-1.38258	67.2506	-1.24308
67.2838	0.66528	67.2838	0.78428	67.2838	-1.49704	67.2838	-1.38275	67.2838	-1.24324
67.3173	0.66513	67.3173	0.78393	67.3173	-1.4975	67.3173	-1.383	67.3173	-1.24347
67.3517	0.66497	67.3517	0.78365	67.3517	-1.49794	67.3517	-1.3833	67.3517	-1.24379
67.3851	0.66477	67.3851	0.78337	67.3851	-1.49829	67.3851	-1.38361	67.3851	-1.24412
67.4179	0.66453	67.4179	0.7831	67.4179	-1.49854	67.4179	-1.3839	67.4179	-1.24443
67.4514	0.66432	67.4514	0.78286	67.4514	-1.49883	67.4514	-1.38419	67.4514	-1.2447
67.4843	0.66415	67.4843	0.78268	67.4843	-1.49916	67.4843	-1.38446	67.4843	-1.24494
67.5183	0.66399	67.5183	0.78254	67.5183	-1.49946	67.5183	-1.38473	67.5183	-1.24517
67.552	0.66376	67.552	0.78238	67.552	-1.49973	67.552	-1.38499	67.552	-1.24542
67.5841	0.6635	67.5841	0.78217	67.5841	-1.49996	67.5841	-1.38527	67.5841	-1.24564
67.6172	0.66324	67.6172	0.7819	67.6172	-1.50012	67.6172	-1.38558	67.6172	-1.24586
67.6502	0.66306	67.6502	0.78164	67.6502	-1.50027	67.6502	-1.38596	67.6502	-1.24604
67.6852	0.66287	67.6852	0.78144	67.6852	-1.50047	67.6852	-1.38658	67.6852	-1.24623
67.7177	0.66262	67.7177	0.78117	67.7177	-1.50069	67.7177	-1.38699	67.7177	-1.24643
67.7512	0.66235	67.7512	0.7805	67.7512	-1.50089	67.7512	-1.38729	67.7512	-1.24666
67.7844	0.66212	67.7844	0.77943	67.7844	-1.50112	67.7844	-1.38758	67.7844	-1.24693
67.8169	0.66197	67.8169	0.77891	67.8169	-1.5014	67.8169	-1.38782	67.8169	-1.24718
67.8503	0.66176	67.8503	0.7787	67.8503	-1.50169	67.8503	-1.38805	67.8503	-1.24742
67.8839	0.66149	67.8839	0.77854	67.8839	-1.50204	67.8839	-1.38829	67.8839	-1.24769
67.9169	0.66106	67.9169	0.77839	67.9169	-1.50249	67.9169	-1.38853	67.9169	-1.24798
67.9503	0.66065	67.9503	0.77818	67.9503	-1.50276	67.9503	-1.3888	67.9503	-1.24827
67.9835	0.66036	67.9835	0.77796	67.9835	-1.50305	67.9835	-1.38909	67.9835	-1.24851
68.0177	0.66016	68.0177	0.77772	68.0177	-1.50334	68.0177	-1.38934	68.0177	-1.24871
68.0499	0.65995	68.0499	0.77747	68.0499	-1.50355	68.0499	-1.38957	68.0499	-1.24884
68.0842	0.65973	68.0842	0.77714	68.0842	-1.50375	68.0842	-1.38982	68.0842	-1.24897
68.1169	0.65955	68.1169	0.77686	68.1169	-1.50402	68.1169	-1.39003	68.1169	-1.24915
68.1507	0.6594	68.1507	0.77663	68.1507	-1.50426	68.1507	-1.39026	68.1507	-1.24939
68.1842	0.65928	68.1842	0.77651	68.1842	-1.50451	68.1842	-1.3905	68.1842	-1.24977
68.2185	0.65911	68.2185	0.77638	68.2185	-1.50475	68.2185	-1.3908	68.2185	-1.25024
68.2518	0.65887	68.2518	0.77621	68.2518	-1.50497	68.2518	-1.39117	68.2518	-1.25056
68.2842	0.65859	68.2842	0.77594	68.2842	-1.50522	68.2842	-1.39151	68.2842	-1.25079
68.3173	0.65839	68.3173	0.77568	68.3173	-1.5055	68.3173	-1.39179	68.3173	-1.25098
68.351	0.65822	68.351	0.77548	68.351	-1.50575	68.351	-1.39204	68.351	-1.25121
68.3842	0.65811	68.3842	0.77534	68.3842	-1.50602	68.3842	-1.39228	68.3842	-1.25149
68.4171	0.6579	68.4171	0.77516	68.4171	-1.50628	68.4171	-1.39255	68.4171	-1.25178
68.4502	0.65743	68.4502	0.77492	68.4502	-1.50649	68.4502	-1.39287	68.4502	-1.25205
68.4838	0.6571	68.4838	0.77464	68.4838	-1.50669	68.4838	-1.39318	68.4838	-1.25229
68.5167	0.65683	68.5167	0.77437	68.5167	-1.5069	68.5167	-1.39346	68.5167	-1.25257
68.5501	0.65654	68.5501	0.77412	68.5501	-1.50714	68.5501	-1.39369	68.5501	-1.25302
68.5831	0.65626	68.5831	0.77391	68.5831	-1.50736	68.5831	-1.39387	68.5831	-1.25336
68.6176	0.65598	68.6176	0.77365	68.6176	-1.5076	68.6176	-1.39403	68.6176	-1.25364
68.6502	0.65573	68.6502	0.77339	68.6502	-1.50803	68.6502	-1.3943	68.6502	-1.2539
68.6831	0.65548	68.6831	0.77317	68.6831	-1.50912	68.6831	-1.39462	68.6831	-1.25408
68.7169	0.65521	68.7169	0.77295	68.7169	-1.50978	68.7169	-1.39496	68.7169	-1.25429
68.7502	0.65497	68.7502	0.77271	68.7502	-1.51012	68.7502	-1.3954	68.7502	-1.25449
68.7839	0.65469	68.7839	0.77249	68.7839	-1.51031	68.7839	-1.39569	68.7839	-1.25464
68.8174	0.65441	68.8174	0.77221	68.8174	-1.51051	68.8174	-1.39593	68.8174	-1.25484
68.8502	0.65412	68.8502	0.77193	68.8502	-1.51078	68.8502	-1.39619	68.8502	-1.25506
68.8835	0.65379	68.8835	0.77169	68.8835	-1.51107	68.8835	-1.39645	68.8835	-1.2553
68.9163	0.65355	68.9163	0.77154	68.9163	-1.51136	68.9163	-1.3967	68.9163	-1.25563
68.9503	0.65343	68.9503	0.77137	68.9503	-1.51161	68.9503	-1.397	68.9503	-1.25613
68.9836	0.65333	68.9836	0.77124	68.9836	-1.51188	68.9836	-1.3973	68.9836	-1.25651
69.0166	0.65322	69.0166	0.77104	69.0166	-1.51212	69.0166	-1.39771	69.0166	-1.25679
69.05	0.65302	69.05	0.77078	69.05	-1.51234	69.05	-1.39803	69.05	-1.257
69.0838	0.65275	69.0838	0.77035	69.0838	-1.5126	69.0838	-1.39832	69.0838	-1.25716
69.1166	0.65248	69.1166	0.76975	69.1166	-1.51286	69.1166	-1.39859	69.1166	-1.25735
69.1504	0.65225	69.1504	0.76939	69.1504	-1.5132	69.1504	-1.39884	69.1504	-1.25757
69.183	0.65208	69.183	0.76921	69.183	-1.51386	69.183	-1.39906	69.183	-1.25779
69.2164	0.65193	69.2164	0.76912	69.2164	-1.51419	69.2164	-1.39926	69.2164	-1.2581
69.2494	0.65177	69.2494	0.769	69.2494	-1.51447	69.2494	-1.39946	69.2494	-1.25875
69.2837	0.65159	69.2837	0.7688	69.2837	-1.51468	69.2837	-1.39968	69.2837	-1.25968
69.3167	0.65135	69.3167	0.76843	69.3167	-1.51485	69.3167	-1.3999	69.3167	-1.26046
69.3506	0.65109	69.3506	0.76791	69.3506	-1.51511	69.3506	-1.40016	69.3506	-1.26082
69.3835	0.65088	69.3835	0.76763	69.3835	-1.51544	69.3835	-1.4004	69.3835	-1.26106
69.4171	0.65071	69.4171	0.76748	69.4171	-1.51591	69.4171	-1.40068	69.4171	-1.26129
69.4501	0.65055	69.4501	0.76733	69.4501	-1.51619	69.4501	-1.401	69.4501	-1.2615
69.4836	0.65037	69.4836	0.76716	69.4836	-1.51638	69.4836	-1.40134	69.4836	-1.26168
69.5159	0.65004	69.5159	0.76699	69.5159	-1.51658	69.5159	-1.40166	69.5159	-1.26185
69.5496	0.64912	69.5496	0.76681	69.5496	-1.51675	69.5496	-1.40197	69.5496	-1.26202
69.5832	0.64842	69.5832	0.76665	69.5832	-1.51696	69.5832	-1.4023	69.5832	-1.26222
69.6167	0.64817	69.6167	0.76643	69.6167	-1.51722	69.6167	-1.40257	69.6167	-1.26239
69.6495	0.64801	69.6495	0.76616	69.6495	-1.5175	69.6495	-1.40279	69.6495	-1.2626
69.6834	0.64787	69.6834	0.76574	69.6834	-1.51808	69.6834	-1.40301	69.6834	-1.26287
69.7164	0.64772	69.7164	0.7655	69.7164	-1.519	69.7164	-1.40328	69.7164	-1.26313
69.7503	0.6475	69.7503	0.76531	69.7503	-1.51938	69.7503	-1.40359	69.7503	-1.26342
69.7832	0.64728	69.7832	0.76509	69.7832	-1.51969	69.7832	-1.40393	69.7832	-1.26371
69.816	0.64703	69.816	0.76488	69.816	-1.51994	69.816	-1.40426	69.816	-1.26395
69.85	0.64682	69.85	0.76474	69.85	-1.52017	69.85	-1.40454	69.85	-1.26423
69.8824	0.6466	69.8824	0.76462	69.8824	-1.52036	69.8824	-1.4048	69.8824	-1.26447
69.9157	0.64642	69.9157	0.76447	69.9157	-1.52055	69.9157	-1.40511	69.9157	-1.26469
69.9503	0.64626	69.9503	0.76421	69.9503	-1.52079	69.9503	-1.40543	69.9503	-1.26489
69.9836	0.64615	69.9836	0.76383	69.9836	-1.52107	69.9836	-1.40577	69.9836	-1.26508
70.0156	0.64599	70.0156	0.76352	70.0156	-1.52139	70.0156	-1.40606	70.0156	-1.2653
70.05	0.64581	70.05	0.76328	70.05	-1.52169	70.05	-1.40633	70.05	-1.26558
70.083	0.6456	70.083	0.76308	70.083	-1.52196	70.083	-1.40659	70.083	-1.26595
70.1166	0.64531	70.1166	0.7629	70.1166	-1.5222	70.1166	-1.40685	70.1166	-1.26633
70.1504	0.64497	70.1504	0.76266	70.1504	-1.52239	70.1504	-1.40714	70.1504	-1.26686
70.1834	0.64455	70.1834	0.76242	70.1834	-1.5226	70.1834	-1.40752	70.1834	-1.26716
70.217	0.64421	70.217	0.76222	70.217	-1.52284	70.217	-1.40804	70.217	-1.26744
70.2497	0.644	70.2497	0.76201	70.2497	-1.5231	70.2497	-1.40838	70.2497	-1.26768
70.2833	0.64382	70.2833	0.76184	70.2833	-1.52338	70.2833	-1.40866	70.2833	-1.26791
70.3169	0.6436	70.3169	0.76162	70.3169	-1.52368	70.3169	-1.40893	70.3169	-1.2681
70.3495	0.64337	70.3495	0.76138	70.3495	-1.52394	70.3495	-1.40916	70.3495	-1.26828
70.3827	0.64313	70.3827	0.76118	70.3827	-1.5242	70.3827	-1.40946	70.3827	-1.26849
70.416	0.6429	70.416	0.76098	70.416	-1.52444	70.416	-1.40976	70.416	-1.26874
70.4501	0.6427	70.4501	0.76081	70.4501	-1.52472	70.4501	-1.41	70.4501	-1.26904
70.4833	0.64248	70.4833	0.76062	70.4833	-1.52513	70.4833	-1.41026	70.4833	-1.26935
70.5165	0.64223	70.5165	0.76035	70.5165	-1.52544	70.5165	-1.41058	70.5165	-1.2696
70.5492	0.64199	70.5492	0.76008	70.5492	-1.5257	70.5492	-1.41089	70.5492	-1.2698
70.5824	0.64174	70.5824	0.7598	70.5824	-1.52594	70.5824	-1.41153	70.5824	-1.27005
70.6159	0.6415	70.6159	0.75952	70.6159	-1.52618	70.6159	-1.41215	70.6159	-1.27036
70.6494	0.64124	70.6494	0.7592	70.6494	-1.52653	70.6494	-1.41247	70.6494	-1.27068
70.6831	0.64099	70.6831	0.75893	70.6831	-1.52708	70.6831	-1.41281	70.6831	-1.27096
70.7156	0.64072	70.7156	0.75873	70.7156	-1.5275	70.7156	-1.41308	70.7156	-1.27121
70.7489	0.64044	70.7489	0.75852	70.7489	-1.52778	70.7489	-1.41331	70.7489	-1.27144
70.7831	0.6402	70.7831	0.75837	70.7831	-1.52802	70.7831	-1.41363	70.7831	-1.27168
70.8166	0.63999	70.8166	0.7582	70.8166	-1.52825	70.8166	-1.41416	70.8166	-1.27196
70.8499	0.63979	70.8499	0.75793	70.8499	-1.5285	70.8499	-1.41486	70.8499	-1.2722
70.8824	0.6396	70.8824	0.75768	70.8824	-1.52875	70.8824	-1.41523	70.8824	-1.27239
70.9151	0.63938	70.9151	0.75746	70.9151	-1.52898	70.9151	-1.4155	70.9151	-1.27258
70.9494	0.63916	70.9494	0.75719	70.9494	-1.5292	70.9494	-1.41576	70.9494	-1.27276
70.9817	0.63898	70.9817	0.75694	70.9817	-1.52947	70.9817	-1.41604	70.9817	-1.27299
71.0158	0.63882	71.0158	0.75672	71.0158	-1.52977	71.0158	-1.41644	71.0158	-1.27328
71.0486	0.63863	71.0486	0.75654	71.0486	-1.53008	71.0486	-1.41676	71.0486	-1.27361
71.0823	0.63832	71.0823	0.75636	71.0823	-1.53054	71.0823	-1.41705	71.0823	-1.27394
71.1156	0.63795	71.1156	0.75611	71.1156	-1.53096	71.1156	-1.41731	71.1156	-1.27423
71.149	0.63774	71.149	0.75579	71.149	-1.53128	71.149	-1.41756	71.149	-1.27449
71.1822	0.63758	71.1822	0.7553	71.1822	-1.53162	71.1822	-1.41785	71.1822	-1.2747
71.2158	0.63744	71.2158	0.75503	71.2158	-1.53194	71.2158	-1.41816	71.2158	-1.27492
71.2493	0.63713	71.2493	0.7548	71.2493	-1.53221	71.2493	-1.41841	71.2493	-1.27516
71.2821	0.63635	71.2821	0.75453	71.2821	-1.53251	71.2821	-1.41862	71.2821	-1.27541
71.316	0.63556	71.316	0.75424	71.316	-1.5328	71.316	-1.41882	71.316	-1.2757
71.3481	0.6353	71.3481	0.75389	71.3481	-1.53299	71.3481	-1.41906	71.3481	-1.27598
71.3826	0.63511	71.3826	0.7536	71.3826	-1.53316	71.3826	-1.41952	71.3826	-1.27624
71.4157	0.63491	71.4157	0.7533	71.4157	-1.53336	71.4157	-1.42032	71.4157	-1.27653
71.4496	0.63469	71.4496	0.75304	71.4496	-1.53361	71.4496	-1.42074	71.4496	-1.27679
71.4824	0.63445	71.4824	0.75282	71.4824	-1.53392	71.4824	-1.42107	71.4824	-1.27699
71.5152	0.63421	71.5152	0.75263	71.5152	-1.5342	71.5152	-1.42137	71.5152	-1.27724
71.5487	0.63402	71.5487	0.75245	71.5487	-1.5344	71.5487	-1.42162	71.5487	-1.27746
71.5818	0.63381	71.5818	0.7523	71.5818	-1.53465	71.5818	-1.42186	71.5818	-1.27769
71.6157	0.63361	71.6157	0.7521	71.6157	-1.53496	71.6157	-1.4221	71.6157	-1.27793
71.6484	0.63338	71.6484	0.75192	71.6484	-1.53536	71.6484	-1.42235	71.6484	-1.2782
71.6828	0.63311	71.6828	0.75177	71.6828	-1.53583	71.6828	-1.42268	71.6828	-1.27849
71.7156	0.63288	71.7156	0.75157	71.7156	-1.53615	71.7156	-1.42309	71.7156	-1.27893
71.7488	0.63265	71.7488	0.75136	71.7488	-1.53645	71.7488	-1.42349	71.7488	-1.27936
71.7824	0.63241	71.7824	0.75108	71.7824	-1.53677	71.7824	-1.42379	71.7824	-1.27976
71.8148	0.63215	71.8148	0.75074	71.8148	-1.53706	71.8148	-1.42401	71.8148	-1.28003
71.8485	0.6319	71.8485	0.75049	71.8485	-1.53735	71.8485	-1.42421	71.8485	-1.28024
71.8832	0.63162	71.8832	0.75026	71.8832	-1.53763	71.8832	-1.42441	71.8832	-1.28043
71.9146	0.63136	71.9146	0.75005	71.9146	-1.53788	71.9146	-1.42462	71.9146	-1.28063
71.9494	0.63107	71.9494	0.74981	71.9494	-1.53816	71.9494	-1.42485	71.9494	-1.28086
71.9822	0.63084	71.9822	0.74951	71.9822	-1.53847	71.9822	-1.42521	71.9822	-1.28116
72.0151	0.63064	72.0151	0.74921	72.0151	-1.53873	72.0151	-1.42569	72.0151	-1.28146
72.0484	0.63044	72.0484	0.74896	72.0484	-1.53901	72.0484	-1.42638	72.0484	-1.28178
72.0818	0.63019	72.0818	0.7487	72.0818	-1.53928	72.0818	-1.42682	72.0818	-1.28207
72.1155	0.62991	72.1155	0.74842	72.1155	-1.5396	72.1155	-1.42712	72.1155	-1.28237
72.1485	0.6296	72.1485	0.74814	72.1485	-1.54002	72.1485	-1.42737	72.1485	-1.28261
72.1826	0.62936	72.1826	0.74789	72.1826	-1.5405	72.1826	-1.42762	72.1826	-1.28275
72.2151	0.62918	72.2151	0.74769	72.2151	-1.54083	72.2151	-1.4279	72.2151	-1.28292
72.2484	0.62908	72.2484	0.7475	72.2484	-1.54108	72.2484	-1.42818	72.2484	-1.28314
72.2819	0.62895	72.2819	0.74726	72.2819	-1.54135	72.2819	-1.42847	72.2819	-1.2834
72.3147	0.62873	72.3147	0.74704	72.3147	-1.54165	72.3147	-1.42879	72.3147	-1.28368
72.3486	0.62842	72.3486	0.74683	72.3486	-1.54201	72.3486	-1.42917	72.3486	-1.28393
72.3824	0.62796	72.3824	0.74659	72.3824	-1.54234	72.3824	-1.42949	72.3824	-1.28418
72.415	0.62756	72.415	0.74633	72.415	-1.54264	72.415	-1.42978	72.415	-1.28455
72.4491	0.62729	72.4491	0.74599	72.4491	-1.54289	72.4491	-1.43005	72.4491	-1.28507
72.482	0.62703	72.482	0.74565	72.482	-1.54315	72.482	-1.43031	72.482	-1.28539
72.5156	0.62679	72.5156	0.74541	72.5156	-1.54342	72.5156	-1.43059	72.5156	-1.28565
72.5495	0.62656	72.5495	0.74521	72.5495	-1.54365	72.5495	-1.43091	72.5495	-1.28585
72.5818	0.62629	72.5818	0.74497	72.5818	-1.54391	72.5818	-1.43121	72.5818	-1.28601
72.6152	0.62603	72.6152	0.74474	72.6152	-1.54417	72.6152	-1.43151	72.6152	-1.2862
72.649	0.62581	72.649	0.7444	72.649	-1.54444	72.649	-1.43177	72.649	-1.28646
72.682	0.62555	72.682	0.7438	72.682	-1.54476	72.682	-1.43201	72.682	-1.28676
72.7156	0.62528	72.7156	0.7435	72.7156	-1.54505	72.7156	-1.43224	72.7156	-1.28705
72.7479	0.625	72.7479	0.74325	72.7479	-1.54533	72.7479	-1.43249	72.7479	-1.2873
72.7827	0.62474	72.7827	0.743	72.7827	-1.54564	72.7827	-1.43281	72.7827	-1.28756
72.8155	0.62449	72.8155	0.74284	72.8155	-1.54594	72.8155	-1.43319	72.8155	-1.28784
72.849	0.62421	72.849	0.74274	72.849	-1.54625	72.849	-1.4337	72.849	-1.28818
72.8826	0.62373	72.8826	0.74264	72.8826	-1.54658	72.8826	-1.43405	72.8826	-1.28851
72.9152	0.62311	72.9152	0.74246	72.9152	-1.54687	72.9152	-1.43437	72.9152	-1.28877
72.9477	0.62271	72.9477	0.74211	72.9477	-1.54716	72.9477	-1.43465	72.9477	-1.28902
72.9821	0.62243	72.9821	0.74129	72.9821	-1.54745	72.9821	-1.43492	72.9821	-1.28926
73.0153	0.62221	73.0153	0.74092	73.0153	-1.54769	73.0153	-1.43517	73.0153	-1.2895
73.0482	0.62203	73.0482	0.74071	73.0482	-1.54793	73.0482	-1.43545	73.0482	-1.28973
73.0822	0.62183	73.0822	0.74052	73.0822	-1.54822	73.0822	-1.43573	73.0822	-1.28992
73.1165	0.62156	73.1165	0.74026	73.1165	-1.54851	73.1165	-1.436	73.1165	-1.29015
73.1498	0.62131	73.1498	0.73996	73.1498	-1.54878	73.1498	-1.43629	73.1498	-1.29039
73.1826	0.62106	73.1826	0.73971	73.1826	-1.54906	73.1826	-1.43666	73.1826	-1.2906
73.2155	0.62081	73.2155	0.73948	73.2155	-1.54934	73.2155	-1.43698	73.2155	-1.29087
73.248	0.62061	73.248	0.73925	73.248	-1.54971	73.248	-1.43727	73.248	-1.29115
73.2815	0.62039	73.2815	0.73902	73.2815	-1.55043	73.2815	-1.43754	73.2815	-1.29148
73.3149	0.62017	73.3149	0.73873	73.3149	-1.55129	73.3149	-1.43777	73.3149	-1.29182
73.348	0.6199	73.348	0.73846	73.348	-1.55176	73.348	-1.43802	73.348	-1.29215
73.3817	0.61961	73.3817	0.73824	73.3817	-1.55199	73.3817	-1.43833	73.3817	-1.29247
73.4154	0.6193	73.4154	0.73804	73.4154	-1.55212	73.4154	-1.43863	73.4154	-1.29276
73.4485	0.61898	73.4485	0.73783	73.4485	-1.55225	73.4485	-1.43892	73.4485	-1.29299
73.4817	0.61865	73.4817	0.73761	73.4817	-1.55241	73.4817	-1.43921	73.4817	-1.29315
73.5148	0.61835	73.5148	0.7374	73.5148	-1.55301	73.5148	-1.4395	73.5148	-1.2933
73.5483	0.61806	73.5483	0.73719	73.5483	-1.55412	73.5483	-1.4398	73.5483	-1.29352
73.5815	0.61784	73.5815	0.73697	73.5815	-1.55467	73.5815	-1.44012	73.5815	-1.29377
73.6148	0.61767	73.6148	0.73675	73.6148	-1.55491	73.6148	-1.4404	73.6148	-1.29402
73.6484	0.61752	73.6484	0.73657	73.6484	-1.55508	73.6484	-1.44064	73.6484	-1.29424
73.6811	0.6173	73.6811	0.73636	73.6811	-1.55524	73.6811	-1.44088	73.6811	-1.29441
73.7147	0.617	73.7147	0.73613	73.7147	-1.55566	73.7147	-1.4411	73.7147	-1.29475
73.7486	0.61667	73.7486	0.73584	73.7486	-1.55703	73.7486	-1.44154	73.7486	-1.29596
73.7815	0.61633	73.7815	0.73552	73.7815	-1.55774	73.7815	-1.44245	73.7815	-1.29742
73.8151	0.61605	73.8151	0.73528	73.8151	-1.55805	73.8151	-1.44293	73.8151	-1.29797
73.8478	0.61585	73.8478	0.73506	73.8478	-1.5583	73.8478	-1.44319	73.8478	-1.29826
73.8819	0.61564	73.8819	0.73487	73.8819	-1.55854	73.8819	-1.44342	73.8819	-1.29843
73.9149	0.61543	73.9149	0.73463	73.9149	-1.55882	73.9149	-1.44366	73.9149	-1.29858
73.9485	0.61523	73.9485	0.73377	73.9485	-1.55906	73.9485	-1.44399	73.9485	-1.29877
73.9812	0.61489	73.9812	0.73249	73.9812	-1.55921	73.9812	-1.44435	73.9812	-1.29896
74.0156	0.61461	74.0156	0.73211	74.0156	-1.55938	74.0156	-1.44469	74.0156	-1.29919
74.0477	0.61431	74.0477	0.73188	74.0477	-1.55957	74.0477	-1.44495	74.0477	-1.29948
74.0813	0.61401	74.0813	0.73167	74.0813	-1.55984	74.0813	-1.44518	74.0813	-1.29982
74.1146	0.61373	74.1146	0.73144	74.1146	-1.56018	74.1146	-1.44546	74.1146	-1.30033
74.1482	0.61339	74.1482	0.73119	74.1482	-1.56064	74.1482	-1.4458	74.1482	-1.3006
74.1818	0.61303	74.1818	0.73098	74.1818	-1.56099	74.1818	-1.44654	74.1818	-1.3008
74.2152	0.61271	74.2152	0.73077	74.2152	-1.56131	74.2152	-1.44712	74.2152	-1.30095
74.2479	0.6124	74.2479	0.73055	74.2479	-1.56162	74.2479	-1.4474	74.2479	-1.30113
74.2822	0.6122	74.2822	0.73031	74.2822	-1.56191	74.2822	-1.44764	74.2822	-1.30155
74.3152	0.61206	74.3152	0.73008	74.3152	-1.56215	74.3152	-1.44789	74.3152	-1.30271
74.3476	0.61189	74.3476	0.7299	74.3476	-1.56237	74.3476	-1.44814	74.3476	-1.3035
74.3819	0.61156	74.3819	0.72978	74.3819	-1.56255	74.3819	-1.44842	74.3819	-1.30394
74.4155	0.61082	74.4155	0.7296	74.4155	-1.56278	74.4155	-1.4487	74.4155	-1.30419
74.4486	0.61016	74.4486	0.72935	74.4486	-1.56306	74.4486	-1.449	74.4486	-1.30439
74.4814	0.60988	74.4814	0.72908	74.4814	-1.56334	74.4814	-1.4493	74.4814	-1.30456
74.5148	0.60967	74.5148	0.72878	74.5148	-1.56353	74.5148	-1.4496	74.5148	-1.30475
74.5476	0.6095	74.5476	0.72852	74.5476	-1.56371	74.5476	-1.44998	74.5476	-1.30493
74.5812	0.60928	74.5812	0.72832	74.5812	-1.56393	74.5812	-1.45052	74.5812	-1.30508
74.6147	0.60897	74.6147	0.72811	74.6147	-1.56433	74.6147	-1.45109	74.6147	-1.30526
74.6483	0.6086	74.6483	0.72789	74.6483	-1.56566	74.6483	-1.4514	74.6483	-1.30549
74.6814	0.60825	74.6814	0.72768	74.6814	-1.56624	74.6814	-1.45161	74.6814	-1.30578
74.7147	0.60793	74.7147	0.72748	74.7147	-1.56651	74.7147	-1.45182	74.7147	-1.30606
74.748	0.60767	74.748	0.72726	74.748	-1.56679	74.748	-1.45205	74.748	-1.30629
74.7816	0.60737	74.7816	0.727	74.7816	-1.56704	74.7816	-1.45232	74.7816	-1.3065
74.8149	0.60698	74.8149	0.72634	74.8149	-1.56728	74.8149	-1.45257	74.8149	-1.3067
74.8478	0.60658	74.8478	0.72515	74.8478	-1.5675	74.8478	-1.45278	74.8478	-1.30699
74.8812	0.60623	74.8812	0.724	74.8812	-1.5677	74.8812	-1.45302	74.8812	-1.30729
74.9152	0.60597	74.9152	0.72363	74.9152	-1.5679	74.9152	-1.45328	74.9152	-1.30755
74.9477	0.60575	74.9477	0.72331	74.9477	-1.56818	74.9477	-1.45359	74.9477	-1.30777
74.9812	0.60553	74.9812	0.72305	74.9812	-1.56848	74.9812	-1.45394	74.9812	-1.308
75.0146	0.60524	75.0146	0.72284	75.0146	-1.56877	75.0146	-1.4549	75.0146	-1.30825
75.0486	0.60495	75.0486	0.72263	75.0486	-1.56907	75.0486	-1.45561	75.0486	-1.30852
75.0816	0.6047	75.0816	0.7224	75.0816	-1.56931	75.0816	-1.4559	75.0816	-1.30882
75.1152	0.60449	75.1152	0.72212	75.1152	-1.56951	75.1152	-1.45614	75.1152	-1.30906
75.1481	0.60426	75.1481	0.72184	75.1481	-1.56977	75.1481	-1.45632	75.1481	-1.30932
75.1816	0.60402	75.1816	0.72164	75.1816	-1.57002	75.1816	-1.45651	75.1816	-1.30961
75.2153	0.60379	75.2153	0.72151	75.2153	-1.57027	75.2153	-1.45674	75.2153	-1.30992
75.2473	0.60353	75.2473	0.72141	75.2473	-1.57054	75.2473	-1.457	75.2473	-1.31023
75.2816	0.60321	75.2816	0.72128	75.2816	-1.57077	75.2816	-1.45725	75.2816	-1.31053
75.3145	0.60262	75.3145	0.7211	75.3145	-1.57105	75.3145	-1.45756	75.3145	-1.31078
75.3481	0.60188	75.3481	0.72084	75.3481	-1.57136	75.3481	-1.45785	75.3481	-1.31098
75.3813	0.60153	75.3813	0.72049	75.3813	-1.57161	75.3813	-1.45813	75.3813	-1.31119
75.4142	0.60124	75.4142	0.72001	75.4142	-1.57183	75.4142	-1.45841	75.4142	-1.31138
75.4485	0.60095	75.4485	0.71971	75.4485	-1.57203	75.4485	-1.45878	75.4485	-1.31154
75.482	0.60067	75.482	0.71947	75.482	-1.57227	75.482	-1.46017	75.482	-1.31169
75.515	0.60035	75.515	0.71923	75.515	-1.57262	75.515	-1.46105	75.515	-1.31189
75.548	0.60006	75.548	0.71904	75.548	-1.57304	75.548	-1.46144	75.548	-1.31217
75.5807	0.59979	75.5807	0.71884	75.5807	-1.57338	75.5807	-1.4617	75.5807	-1.31275
75.6148	0.59946	75.6148	0.71862	75.6148	-1.57364	75.6148	-1.46185	75.6148	-1.31333
75.6481	0.59912	75.6481	0.71839	75.6481	-1.57388	75.6481	-1.46204	75.6481	-1.31363
75.6816	0.59884	75.6816	0.71801	75.6816	-1.57413	75.6816	-1.46229	75.6816	-1.31392
75.715	0.59854	75.715	0.7174	75.715	-1.57435	75.715	-1.4626	75.715	-1.31419
75.7483	0.59825	75.7483	0.71667	75.7483	-1.57452	75.7483	-1.4631	75.7483	-1.31446
75.7816	0.59796	75.7816	0.71625	75.7816	-1.5747	75.7816	-1.46385	75.7816	-1.31471
75.8143	0.59765	75.8143	0.71603	75.8143	-1.57492	75.8143	-1.46451	75.8143	-1.31496
75.848	0.5974	75.848	0.71584	75.848	-1.57519	75.848	-1.46486	75.848	-1.31524
75.8817	0.59723	75.8817	0.71559	75.8817	-1.57554	75.8817	-1.4652	75.8817	-1.31551
75.9144	0.59701	75.9144	0.7153	75.9144	-1.57588	75.9144	-1.46552	75.9144	-1.31577
75.9486	0.59674	75.9486	0.71492	75.9486	-1.5761	75.9486	-1.46579	75.9486	-1.31608
75.9809	0.59643	75.9809	0.71463	75.9809	-1.57631	75.9809	-1.46601	75.9809	-1.31635
76.0139	0.596	76.0139	0.71435	76.0139	-1.57654	76.0139	-1.46616	76.0139	-1.31659
76.0474	0.59561	76.0474	0.71409	76.0474	-1.57679	76.0474	-1.46634	76.0474	-1.31684
76.0816	0.59526	76.0816	0.7138	76.0816	-1.57707	76.0816	-1.46659	76.0816	-1.3171
76.1155	0.59494	76.1155	0.71356	76.1155	-1.57731	76.1155	-1.46686	76.1155	-1.31737
76.1477	0.59465	76.1477	0.71341	76.1477	-1.57753	76.1477	-1.46713	76.1477	-1.31764
76.1811	0.59435	76.1811	0.71327	76.1811	-1.57779	76.1811	-1.46741	76.1811	-1.31785
76.2148	0.59406	76.2148	0.71314	76.2148	-1.57809	76.2148	-1.46767	76.2148	-1.31805
76.2477	0.59375	76.2477	0.71297	76.2477	-1.57846	76.2477	-1.46788	76.2477	-1.31834
76.2809	0.5934	76.2809	0.71269	76.2809	-1.5788	76.2809	-1.46807	76.2809	-1.31877
76.314	0.59303	76.314	0.7124	76.314	-1.57907	76.314	-1.46825	76.314	-1.31928
76.3474	0.59272	76.3474	0.71212	76.3474	-1.57929	76.3474	-1.46846	76.3474	-1.31964
76.3804	0.5924	76.3804	0.71187	76.3804	-1.57951	76.3804	-1.46873	76.3804	-1.31986
76.414	0.59212	76.414	0.71166	76.414	-1.5799	76.414	-1.46905	76.414	-1.31999
76.4478	0.59187	76.4478	0.71142	76.4478	-1.58089	76.4478	-1.46934	76.4478	-1.32012
76.4812	0.5916	76.4812	0.71115	76.4812	-1.58168	76.4812	-1.46959	76.4812	-1.32028
76.5152	0.5913	76.5152	0.71087	76.5152	-1.58202	76.5152	-1.46985	76.5152	-1.32056
76.5477	0.59101	76.5477	0.71062	76.5477	-1.58228	76.5477	-1.4701	76.5477	-1.32134
76.5809	0.59066	76.5809	0.7104	76.5809	-1.58249	76.5809	-1.47038	76.5809	-1.32189
76.6144	0.59036	76.6144	0.71016	76.6144	-1.58273	76.6144	-1.47068	76.6144	-1.32215
76.6473	0.59007	76.6473	0.70989	76.6473	-1.58299	76.6473	-1.47093	76.6473	-1.32233
76.6808	0.5898	76.6808	0.70964	76.6808	-1.58321	76.6808	-1.47115	76.6808	-1.3225
76.7148	0.58954	76.7148	0.70935	76.7148	-1.58343	76.7148	-1.47138	76.7148	-1.32269
76.7474	0.58929	76.7474	0.70911	76.7474	-1.58366	76.7474	-1.47168	76.7474	-1.32297
76.7815	0.58898	76.7815	0.70887	76.7815	-1.58391	76.7815	-1.47249	76.7815	-1.32325
76.8139	0.58862	76.8139	0.70859	76.8139	-1.58418	76.8139	-1.47321	76.8139	-1.32355
76.8475	0.58803	76.8475	0.70832	76.8475	-1.58442	76.8475	-1.47362	76.8475	-1.32406
76.8808	0.5875	76.8808	0.70803	76.8808	-1.58468	76.8808	-1.47392	76.8808	-1.32493
76.9139	0.58717	76.9139	0.7078	76.9139	-1.58495	76.9139	-1.47421	76.9139	-1.32577
76.9467	0.58685	76.9467	0.70757	76.9467	-1.58523	76.9467	-1.47451	76.9467	-1.32617
76.9804	0.58657	76.9804	0.70731	76.9804	-1.58552	76.9804	-1.47484	76.9804	-1.32639
77.0134	0.58634	77.0134	0.70703	77.0134	-1.58578	77.0134	-1.47518	77.0134	-1.32656
77.0472	0.5861	77.0472	0.70682	77.0472	-1.58606	77.0472	-1.47545	77.0472	-1.32675
77.0806	0.58584	77.0806	0.70665	77.0806	-1.58634	77.0806	-1.47565	77.0806	-1.32696
77.1144	0.58547	77.1144	0.70646	77.1144	-1.58661	77.1144	-1.47582	77.1144	-1.32718
77.1472	0.58507	77.1472	0.70615	77.1472	-1.5869	77.1472	-1.47594	77.1472	-1.32742
77.1809	0.58481	77.1809	0.70573	77.1809	-1.58719	77.1809	-1.47611	77.1809	-1.32765
77.2138	0.58452	77.2138	0.70522	77.2138	-1.58747	77.2138	-1.47633	77.2138	-1.32795
77.2464	0.58421	77.2464	0.70483	77.2464	-1.58777	77.2464	-1.47682	77.2464	-1.32822
77.2806	0.58392	77.2806	0.70453	77.2806	-1.58806	77.2806	-1.47769	77.2806	-1.32848
77.313	0.58362	77.313	0.70425	77.313	-1.58833	77.313	-1.47834	77.313	-1.32877
77.3476	0.58337	77.3476	0.70397	77.3476	-1.58862	77.3476	-1.47864	77.3476	-1.32909
77.3803	0.5831	77.3803	0.70375	77.3803	-1.5889	77.3803	-1.47882	77.3803	-1.32948
77.4132	0.5827	77.4132	0.70359	77.4132	-1.58917	77.4132	-1.47897	77.4132	-1.32981
77.4461	0.58233	77.4461	0.7034	77.4461	-1.58947	77.4461	-1.47918	77.4461	-1.3301
77.4798	0.58203	77.4798	0.70324	77.4798	-1.58977	77.4798	-1.47946	77.4798	-1.33035
77.5136	0.58179	77.5136	0.703	77.5136	-1.59003	77.5136	-1.47991	77.5136	-1.33054
77.5471	0.58156	77.5471	0.70257	77.5471	-1.59029	77.5471	-1.48032	77.5471	-1.33078
77.58	0.5813	77.58	0.70206	77.58	-1.59058	77.58	-1.48066	77.58	-1.33105
77.6134	0.58096	77.6134	0.70168	77.6134	-1.59094	77.6134	-1.4813	77.6134	-1.33136
77.648	0.5806	77.648	0.70124	77.648	-1.59133	77.648	-1.48232	77.648	-1.33171
77.6802	0.58032	77.6802	0.70099	77.6802	-1.59164	77.6802	-1.48292	77.6802	-1.33204
77.7131	0.5801	77.7131	0.70074	77.7131	-1.59189	77.7131	-1.48319	77.7131	-1.33233
77.7468	0.57992	77.7468	0.7005	77.7468	-1.5921	77.7468	-1.48332	77.7468	-1.33264
77.78	0.57976	77.78	0.70028	77.78	-1.59233	77.78	-1.48344	77.78	-1.33296
77.8137	0.57953	77.8137	0.70004	77.8137	-1.59257	77.8137	-1.48357	77.8137	-1.33324
77.8478	0.57929	77.8478	0.6998	77.8478	-1.5928	77.8478	-1.48381	77.8478	-1.33349
77.8799	0.57901	77.8799	0.69951	77.8799	-1.59308	77.8799	-1.48425	77.8799	-1.3337
77.9132	0.57867	77.9132	0.69909	77.9132	-1.5934	77.9132	-1.48474	77.9132	-1.33388
77.9467	0.57828	77.9467	0.69873	77.9467	-1.59373	77.9467	-1.48514	77.9467	-1.33411
77.9808	0.57678	77.9808	0.69843	77.9808	-1.59425	77.9808	-1.48541	77.9808	-1.33441
78.0132	0.57518	78.0132	0.69814	78.0132	-1.59466	78.0132	-1.48566	78.0132	-1.33477
78.0466	0.57464	78.0466	0.69791	78.0466	-1.59498	78.0466	-1.48589	78.0466	-1.33506
78.0804	0.57438	78.0804	0.69768	78.0804	-1.59531	78.0804	-1.48611	78.0804	-1.33531
78.1138	0.57419	78.1138	0.69744	78.1138	-1.59564	78.1138	-1.48636	78.1138	-1.33557
78.1469	0.57396	78.1469	0.69719	78.1469	-1.59595	78.1469	-1.48664	78.1469	-1.33581
78.1796	0.57347	78.1796	0.69687	78.1796	-1.59627	78.1796	-1.48699	78.1796	-1.33608
78.2134	0.57307	78.2134	0.69641	78.2134	-1.59658	78.2134	-1.48758	78.2134	-1.33638
78.2462	0.57275	78.2462	0.69586	78.2462	-1.59685	78.2462	-1.48792	78.2462	-1.33668
78.2804	0.57251	78.2804	0.69547	78.2804	-1.59709	78.2804	-1.48822	78.2804	-1.33701
78.3133	0.57229	78.3133	0.69518	78.3133	-1.59735	78.3133	-1.48853	78.3133	-1.33731
78.3473	0.57203	78.3473	0.695	78.3473	-1.59763	78.3473	-1.4888	78.3473	-1.33755
78.3802	0.57179	78.3802	0.69482	78.3802	-1.59792	78.3802	-1.48908	78.3802	-1.3377
78.4126	0.57156	78.4126	0.69459	78.4126	-1.59824	78.4126	-1.48929	78.4126	-1.3379
78.4469	0.57128	78.4469	0.69432	78.4469	-1.59854	78.4469	-1.48946	78.4469	-1.33824
78.4803	0.57095	78.4803	0.69402	78.4803	-1.59877	78.4803	-1.48964	78.4803	-1.33892
78.5136	0.57054	78.5136	0.69377	78.5136	-1.599	78.5136	-1.48985	78.5136	-1.33976
78.5458	0.5702	78.5458	0.69351	78.5458	-1.59923	78.5458	-1.49012	78.5458	-1.34024
78.5798	0.56989	78.5798	0.69321	78.5798	-1.59951	78.5798	-1.4905	78.5798	-1.34057
78.6128	0.56962	78.6128	0.69292	78.6128	-1.59978	78.6128	-1.49104	78.6128	-1.34087
78.6461	0.56935	78.6461	0.69266	78.6461	-1.60008	78.6461	-1.4914	78.6461	-1.34117
78.6803	0.5691	78.6803	0.69244	78.6803	-1.60034	78.6803	-1.49175	78.6803	-1.34145
78.7132	0.56885	78.7132	0.69226	78.7132	-1.60064	78.7132	-1.49201	78.7132	-1.34172
78.7467	0.56856	78.7467	0.69208	78.7467	-1.60095	78.7467	-1.49223	78.7467	-1.34197
78.7804	0.56822	78.7804	0.69184	78.7804	-1.60134	78.7804	-1.49248	78.7804	-1.34223
78.8125	0.56785	78.8125	0.69142	78.8125	-1.60178	78.8125	-1.49274	78.8125	-1.3425
78.8463	0.56754	78.8463	0.69084	78.8463	-1.60217	78.8463	-1.49303	78.8463	-1.34279
78.8796	0.56729	78.8796	0.69019	78.8796	-1.60249	78.8796	-1.49333	78.8796	-1.3431
78.9122	0.56705	78.9122	0.6899	78.9122	-1.60277	78.9122	-1.49358	78.9122	-1.34337
78.9463	0.56684	78.9463	0.6897	78.9463	-1.60296	78.9463	-1.49385	78.9463	-1.34364
78.9797	0.56661	78.9797	0.68948	78.9797	-1.60318	78.9797	-1.49417	78.9797	-1.34389
79.0129	0.56639	79.0129	0.68924	79.0129	-1.60344	79.0129	-1.49459	79.0129	-1.34418
79.0466	0.56609	79.0466	0.68901	79.0466	-1.60371	79.0466	-1.49492	79.0466	-1.34461
79.0795	0.56568	79.0795	0.68877	79.0795	-1.60397	79.0795	-1.4952	79.0795	-1.34497
79.1137	0.56533	79.1137	0.68852	79.1137	-1.60423	79.1137	-1.49545	79.1137	-1.34521
79.1466	0.56491	79.1466	0.68825	79.1466	-1.60449	79.1466	-1.49565	79.1466	-1.34544
79.1798	0.56444	79.1798	0.68798	79.1798	-1.60474	79.1798	-1.49583	79.1798	-1.34566
79.2127	0.56414	79.2127	0.6877	79.2127	-1.605	79.2127	-1.49604	79.2127	-1.34598
79.2466	0.56389	79.2466	0.68741	79.2466	-1.60528	79.2466	-1.4963	79.2466	-1.3464
79.2798	0.56367	79.2798	0.68711	79.2798	-1.60559	79.2798	-1.49671	79.2798	-1.34676
79.313	0.56342	79.313	0.68677	79.313	-1.60593	79.313	-1.49716	79.313	-1.347
79.3456	0.56314	79.3456	0.68643	79.3456	-1.60627	79.3456	-1.49743	79.3456	-1.3472
79.3799	0.56284	79.3799	0.68612	79.3799	-1.60661	79.3799	-1.49766	79.3799	-1.34742
79.4131	0.56258	79.4131	0.68588	79.4131	-1.60692	79.4131	-1.49791	79.4131	-1.34772
79.4452	0.56233	79.4452	0.68568	79.4452	-1.60723	79.4452	-1.49822	79.4452	-1.34804
79.4797	0.56199	79.4797	0.68544	79.4797	-1.60751	79.4797	-1.49862	79.4797	-1.34835
79.5125	0.56163	79.5125	0.68516	79.5125	-1.60774	79.5125	-1.49895	79.5125	-1.34864
79.5464	0.56131	79.5464	0.68458	79.5464	-1.60801	79.5464	-1.49922	79.5464	-1.3489
79.579	0.56102	79.579	0.68413	79.579	-1.60834	79.579	-1.4994	79.579	-1.34922
79.6133	0.56075	79.6133	0.68372	79.6133	-1.60869	79.6133	-1.49959	79.6133	-1.34952
79.6464	0.56047	79.6464	0.68344	79.6464	-1.60911	79.6464	-1.49984	79.6464	-1.3498
79.6795	0.56016	79.6795	0.68317	79.6795	-1.60948	79.6795	-1.50011	79.6795	-1.35006
79.7126	0.55987	79.7126	0.68291	79.7126	-1.6098	79.7126	-1.50066	79.7126	-1.35032
79.7456	0.55947	79.7456	0.68268	79.7456	-1.61008	79.7456	-1.5011	79.7456	-1.35063
79.7794	0.55904	79.7794	0.68251	79.7794	-1.61035	79.7794	-1.50145	79.7794	-1.35097
79.8126	0.5587	79.8126	0.68229	79.8126	-1.61064	79.8126	-1.50169	79.8126	-1.35135
79.8462	0.55844	79.8462	0.68202	79.8462	-1.61099	79.8462	-1.50189	79.8462	-1.35177
79.88	0.55823	79.88	0.68173	79.88	-1.61135	79.88	-1.50211	79.88	-1.35209
79.9131	0.55794	79.9131	0.68149	79.9131	-1.61167	79.9131	-1.5024	79.9131	-1.35236
79.9466	0.5576	79.9466	0.68129	79.9466	-1.6119	79.9466	-1.50267	79.9466	-1.3526
79.9791	0.55722	79.9791	0.68108	79.9791	-1.61209	79.9791	-1.50295	79.9791	-1.35283
80.0131	0.55683	80.0131	0.68083	80.0131	-1.61227	80.0131	-1.50319	80.0131	-1.35306
80.0451	0.55647	80.0451	0.68053	80.0451	-1.61252	80.0451	-1.50342	80.0451	-1.35328
80.078	0.55617	80.078	0.68025	80.078	-1.61281	80.078	-1.50368	80.078	-1.35351
80.1124	0.55583	80.1124	0.67997	80.1124	-1.61313	80.1124	-1.50398	80.1124	-1.3538
80.1453	0.55552	80.1453	0.67969	80.1453	-1.61346	80.1453	-1.50425	80.1453	-1.35416
80.1792	0.55527	80.1792	0.67944	80.1792	-1.61379	80.1792	-1.50453	80.1792	-1.35464
80.2125	0.55507	80.2125	0.67921	80.2125	-1.61413	80.2125	-1.50484	80.2125	-1.35502
80.2452	0.55482	80.2452	0.67898	80.2452	-1.6145	80.2452	-1.50512	80.2452	-1.3553
80.2788	0.55431	80.2788	0.67867	80.2788	-1.61484	80.2788	-1.50539	80.2788	-1.3555
80.3118	0.55302	80.3118	0.67768	80.3118	-1.61518	80.3118	-1.50572	80.3118	-1.35567
80.3454	0.55232	80.3454	0.67667	80.3454	-1.61552	80.3454	-1.50604	80.3454	-1.35585
80.3791	0.55203	80.3791	0.67632	80.3791	-1.61584	80.3791	-1.50632	80.3791	-1.35612
80.4119	0.55185	80.4119	0.67613	80.4119	-1.61612	80.4119	-1.5066	80.4119	-1.35649
80.4458	0.5517	80.4458	0.67596	80.4458	-1.61641	80.4458	-1.50687	80.4458	-1.35689
80.4793	0.55149	80.4793	0.67574	80.4793	-1.61668	80.4793	-1.50725	80.4793	-1.35725
80.5126	0.55121	80.5126	0.67541	80.5126	-1.61697	80.5126	-1.50822	80.5126	-1.35756
80.546	0.5509	80.546	0.67486	80.546	-1.6173	80.546	-1.50927	80.546	-1.35785
80.5794	0.55056	80.5794	0.67448	80.5794	-1.61765	80.5794	-1.5097	80.5794	-1.35814
80.6119	0.5502	80.6119	0.67422	80.6119	-1.61797	80.6119	-1.51	80.6119	-1.35838
80.6457	0.54967	80.6457	0.67399	80.6457	-1.61823	80.6457	-1.51023	80.6457	-1.3586
80.6788	0.5492	80.6788	0.67372	80.6788	-1.61847	80.6788	-1.51047	80.6788	-1.35888
80.7116	0.54884	80.7116	0.6734	80.7116	-1.61871	80.7116	-1.51076	80.7116	-1.35918
80.7452	0.54855	80.7452	0.67309	80.7452	-1.61897	80.7452	-1.51107	80.7452	-1.3597
80.7787	0.54829	80.7787	0.67278	80.7787	-1.61926	80.7787	-1.51131	80.7787	-1.36031
80.8119	0.54801	80.8119	0.67246	80.8119	-1.61949	80.8119	-1.51155	80.8119	-1.36062
80.8452	0.54773	80.8452	0.67213	80.8452	-1.61973	80.8452	-1.51183	80.8452	-1.36098
80.8787	0.54743	80.8787	0.67183	80.8787	-1.6201	80.8787	-1.51211	80.8787	-1.36161
80.9121	0.54714	80.9121	0.67157	80.9121	-1.62115	80.9121	-1.51241	80.9121	-1.36254
80.946	0.54689	80.946	0.67137	80.946	-1.62248	80.946	-1.51272	80.946	-1.36304
80.9795	0.54663	80.9795	0.67117	80.9795	-1.62309	80.9795	-1.51296	80.9795	-1.36336
81.0116	0.54636	81.0116	0.6708	81.0116	-1.62332	81.0116	-1.51319	81.0116	-1.36359
81.0458	0.54609	81.0458	0.67003	81.0458	-1.62354	81.0458	-1.51343	81.0458	-1.36379
81.0792	0.54582	81.0792	0.66964	81.0792	-1.62382	81.0792	-1.51367	81.0792	-1.36403
81.112	0.54551	81.112	0.66934	81.112	-1.62423	81.112	-1.51397	81.112	-1.36429
81.1456	0.54515	81.1456	0.6691	81.1456	-1.62475	81.1456	-1.51431	81.1456	-1.36452
81.1792	0.54479	81.1792	0.66888	81.1792	-1.62504	81.1792	-1.51465	81.1792	-1.36474
81.2113	0.54443	81.2113	0.66867	81.2113	-1.62529	81.2113	-1.51493	81.2113	-1.36491
81.2455	0.54412	81.2455	0.66848	81.2455	-1.62556	81.2455	-1.5152	81.2455	-1.36515
81.2787	0.5439	81.2787	0.6683	81.2787	-1.62586	81.2787	-1.51547	81.2787	-1.36554
81.312	0.54364	81.312	0.6681	81.312	-1.62622	81.312	-1.51577	81.312	-1.36607
81.3458	0.54331	81.3458	0.66788	81.3458	-1.62654	81.3458	-1.51608	81.3458	-1.36665
81.3788	0.54258	81.3788	0.66762	81.3788	-1.62682	81.3788	-1.51644	81.3788	-1.36699
81.4124	0.54138	81.4124	0.66735	81.4124	-1.62708	81.4124	-1.51675	81.4124	-1.36724
81.4452	0.5409	81.4452	0.66703	81.4452	-1.62725	81.4452	-1.51701	81.4452	-1.36751
81.478	0.54056	81.478	0.66668	81.478	-1.62747	81.478	-1.51725	81.478	-1.36784
81.511	0.54024	81.511	0.66623	81.511	-1.62771	81.511	-1.51746	81.511	-1.36819
81.545	0.53994	81.545	0.66589	81.545	-1.62802	81.545	-1.5177	81.545	-1.36854
81.5775	0.53964	81.5775	0.66563	81.5775	-1.62837	81.5775	-1.51793	81.5775	-1.36883
81.6117	0.5394	81.6117	0.66542	81.6117	-1.62874	81.6117	-1.5182	81.6117	-1.36912
81.6448	0.53922	81.6448	0.66519	81.6448	-1.62907	81.6448	-1.51895	81.6448	-1.36938
81.6779	0.53907	81.6779	0.6649	81.6779	-1.62933	81.6779	-1.52032	81.6779	-1.36967
81.7118	0.53884	81.7118	0.66458	81.7118	-1.62949	81.7118	-1.52164	81.7118	-1.36994
81.7456	0.53856	81.7456	0.6643	81.7456	-1.62962	81.7456	-1.52232	81.7456	-1.37018
81.778	0.53826	81.778	0.66408	81.778	-1.62978	81.778	-1.52259	81.778	-1.37042
81.8113	0.53797	81.8113	0.66389	81.8113	-1.63008	81.8113	-1.52284	81.8113	-1.37068
81.8447	0.5377	81.8447	0.66361	81.8447	-1.63122	81.8447	-1.52308	81.8447	-1.37101
81.8787	0.53739	81.8787	0.66335	81.8787	-1.63249	81.8787	-1.52332	81.8787	-1.37139
81.9113	0.53709	81.9113	0.66311	81.9113	-1.63299	81.9113	-1.52354	81.9113	-1.37178
81.9444	0.53687	81.9444	0.66287	81.9444	-1.63334	81.9444	-1.52377	81.9444	-1.37212
81.9786	0.53669	81.9786	0.66261	81.9786	-1.63362	81.9786	-1.524	81.9786	-1.37241
82.012	0.5365	82.012	0.66231	82.012	-1.63388	82.012	-1.52423	82.012	-1.37266
82.0456	0.53629	82.0456	0.66178	82.0456	-1.63418	82.0456	-1.52447	82.0456	-1.37291
82.0786	0.53602	82.0786	0.66148	82.0786	-1.63442	82.0786	-1.52473	82.0786	-1.37316
82.1119	0.53573	82.1119	0.66125	82.1119	-1.63461	82.1119	-1.52502	82.1119	-1.37345
82.1444	0.5353	82.1444	0.66105	82.1444	-1.6348	82.1444	-1.52537	82.1444	-1.37375
82.1778	0.53465	82.1778	0.66085	82.1778	-1.63501	82.1778	-1.52575	82.1778	-1.37399
82.2117	0.53419	82.2117	0.6606	82.2117	-1.63542	82.2117	-1.5261	82.2117	-1.37423
82.2451	0.53386	82.2451	0.6603	82.2451	-1.63591	82.2451	-1.52637	82.2451	-1.3745
82.2786	0.53355	82.2786	0.65966	82.2786	-1.63625	82.2786	-1.52662	82.2786	-1.3748
82.3113	0.53323	82.3113	0.65924	82.3113	-1.63652	82.3113	-1.52685	82.3113	-1.37517
82.3445	0.53291	82.3445	0.65887	82.3445	-1.63673	82.3445	-1.52718	82.3445	-1.37553
82.3776	0.53261	82.3776	0.65856	82.3776	-1.63713	82.3776	-1.52794	82.3776	-1.37579
82.4119	0.53234	82.4119	0.65837	82.4119	-1.63777	82.4119	-1.52839	82.4119	-1.37603
82.445	0.53206	82.445	0.65824	82.445	-1.63811	82.445	-1.52865	82.445	-1.37626
82.478	0.53179	82.478	0.65811	82.478	-1.63836	82.478	-1.52886	82.478	-1.37654
82.5117	0.53153	82.5117	0.65792	82.5117	-1.63853	82.5117	-1.52902	82.5117	-1.37694
82.545	0.53124	82.545	0.65758	82.545	-1.63872	82.545	-1.52929	82.545	-1.37747
82.5779	0.53093	82.5779	0.65706	82.5779	-1.63898	82.5779	-1.53007	82.5779	-1.37791
82.6113	0.53061	82.6113	0.65669	82.6113	-1.63927	82.6113	-1.53052	82.6113	-1.37819
82.6441	0.53034	82.6441	0.65589	82.6441	-1.63958	82.6441	-1.53084	82.6441	-1.37843
82.6784	0.53017	82.6784	0.65471	82.6784	-1.63987	82.6784	-1.53113	82.6784	-1.3787
82.7113	0.52996	82.7113	0.65424	82.7113	-1.64016	82.7113	-1.53142	82.7113	-1.37901
82.7442	0.52971	82.7442	0.65392	82.7442	-1.64045	82.7442	-1.53189	82.7442	-1.37932
82.7782	0.52944	82.7782	0.65364	82.7782	-1.64077	82.7782	-1.5323	82.7782	-1.37965
82.8123	0.52911	82.8123	0.65338	82.8123	-1.64108	82.8123	-1.53256	82.8123	-1.37998
82.8449	0.52846	82.8449	0.65315	82.8449	-1.64141	82.8449	-1.53278	82.8449	-1.38029
82.8779	0.52768	82.8779	0.65292	82.8779	-1.64175	82.8779	-1.53303	82.8779	-1.38058
82.9111	0.52713	82.9111	0.65271	82.9111	-1.64208	82.9111	-1.53329	82.9111	-1.38082
82.9449	0.52686	82.9449	0.65246	82.9449	-1.6424	82.9449	-1.53361	82.9449	-1.38102
82.978	0.52669	82.978	0.65215	82.978	-1.64272	82.978	-1.5339	82.978	-1.38124
83.0113	0.52655	83.0113	0.65185	83.0113	-1.64302	83.0113	-1.53415	83.0113	-1.38154
83.0443	0.52633	83.0443	0.65161	83.0443	-1.64326	83.0443	-1.53446	83.0443	-1.38207
83.078	0.52605	83.078	0.65142	83.078	-1.64351	83.078	-1.53478	83.078	-1.38295
83.1119	0.52575	83.1119	0.65121	83.1119	-1.64383	83.1119	-1.53516	83.1119	-1.38337
83.1452	0.52544	83.1452	0.6509	83.1452	-1.6443	83.1452	-1.5355	83.1452	-1.38367
83.1785	0.52516	83.1785	0.65035	83.1785	-1.64507	83.1785	-1.53569	83.1785	-1.38391
83.2107	0.52485	83.2107	0.6498	83.2107	-1.64548	83.2107	-1.53585	83.2107	-1.38412
83.2444	0.5244	83.2444	0.64941	83.2444	-1.64576	83.2444	-1.53607	83.2444	-1.38434
83.2777	0.52409	83.2777	0.64914	83.2777	-1.64595	83.2777	-1.53639	83.2777	-1.38461
83.3108	0.5238	83.3108	0.64892	83.3108	-1.64616	83.3108	-1.53723	83.3108	-1.38492
83.3455	0.52355	83.3455	0.64872	83.3455	-1.64641	83.3455	-1.53776	83.3455	-1.38522
83.3784	0.52332	83.3784	0.64853	83.3784	-1.64665	83.3784	-1.53805	83.3784	-1.38557
83.4119	0.52308	83.4119	0.64826	83.4119	-1.64688	83.4119	-1.53835	83.4119	-1.38586
83.4451	0.52277	83.4451	0.64797	83.4451	-1.64715	83.4451	-1.53864	83.4451	-1.38612
83.4776	0.52235	83.4776	0.64772	83.4776	-1.64745	83.4776	-1.53894	83.4776	-1.38642
83.5114	0.52183	83.5114	0.64743	83.5114	-1.64784	83.5114	-1.53923	83.5114	-1.38671
83.5449	0.52152	83.5449	0.64715	83.5449	-1.64821	83.5449	-1.53953	83.5449	-1.38703
83.5777	0.52123	83.5777	0.64684	83.5777	-1.64852	83.5777	-1.53985	83.5777	-1.38736
83.6123	0.52092	83.6123	0.64636	83.6123	-1.64879	83.6123	-1.54018	83.6123	-1.38764
83.6448	0.52066	83.6448	0.64604	83.6448	-1.64909	83.6448	-1.54057	83.6448	-1.38794
83.6775	0.5204	83.6775	0.6458	83.6775	-1.64947	83.6775	-1.54092	83.6775	-1.38822
83.7116	0.52018	83.7116	0.64558	83.7116	-1.65025	83.7116	-1.54118	83.7116	-1.38851
83.7453	0.51998	83.7453	0.64529	83.7453	-1.65116	83.7453	-1.5415	83.7453	-1.3888
83.7789	0.51968	83.7789	0.64498	83.7789	-1.65164	83.7789	-1.54185	83.7789	-1.38908
83.8112	0.51937	83.8112	0.64466	83.8112	-1.65189	83.8112	-1.54218	83.8112	-1.38963
83.8453	0.51907	83.8453	0.64439	83.8453	-1.65211	83.8453	-1.54252	83.8453	-1.39007
83.878	0.51874	83.878	0.64415	83.878	-1.65233	83.878	-1.54277	83.878	-1.3904
83.9108	0.51838	83.9108	0.64386	83.9108	-1.65259	83.9108	-1.54299	83.9108	-1.39075
83.944	0.51779	83.944	0.64341	83.944	-1.65293	83.944	-1.54321	83.944	-1.39107
83.9776	0.51738	83.9776	0.64294	83.9776	-1.65329	83.9776	-1.54349	83.9776	-1.39139
84.0108	0.51711	84.0108	0.64275	84.0108	-1.65364	84.0108	-1.54387	84.0108	-1.39182
84.0442	0.51693	84.0442	0.64262	84.0442	-1.65401	84.0442	-1.54432	84.0442	-1.3922
84.0776	0.51673	84.0776	0.64247	84.0776	-1.65432	84.0776	-1.54479	84.0776	-1.39251
84.1106	0.5165	84.1106	0.64223	84.1106	-1.65457	84.1106	-1.5452	84.1106	-1.39278
84.1446	0.51622	84.1446	0.64155	84.1446	-1.65479	84.1446	-1.54554	84.1446	-1.39306
84.1779	0.51597	84.1779	0.64085	84.1779	-1.65505	84.1779	-1.54583	84.1779	-1.39352
84.2114	0.51576	84.2114	0.64055	84.2114	-1.65536	84.2114	-1.5461	84.2114	-1.39435
84.2446	0.51556	84.2446	0.6403	84.2446	-1.65587	84.2446	-1.54638	84.2446	-1.39482
84.2775	0.51537	84.2775	0.64011	84.2775	-1.65629	84.2775	-1.54668	84.2775	-1.39513
84.3113	0.51511	84.3113	0.63993	84.3113	-1.65659	84.3113	-1.54699	84.3113	-1.39536
84.3442	0.51482	84.3442	0.63973	84.3442	-1.65688	84.3442	-1.54734	84.3442	-1.39555
84.378	0.51448	84.378	0.63947	84.378	-1.65716	84.378	-1.54769	84.378	-1.39574
84.4112	0.51419	84.4112	0.63913	84.4112	-1.6574	84.4112	-1.54802	84.4112	-1.39594
84.4443	0.51392	84.4443	0.63881	84.4443	-1.65763	84.4443	-1.54837	84.4443	-1.3962
84.4774	0.5137	84.4774	0.63855	84.4774	-1.65792	84.4774	-1.54869	84.4774	-1.39652
84.5112	0.51349	84.5112	0.63831	84.5112	-1.6582	84.5112	-1.54895	84.5112	-1.39706
84.5446	0.51326	84.5446	0.63807	84.5446	-1.65849	84.5446	-1.54919	84.5446	-1.39798
84.5778	0.51297	84.5778	0.63777	84.5778	-1.6588	84.5778	-1.54944	84.5778	-1.39846
84.6105	0.51264	84.6105	0.63745	84.6105	-1.65908	84.6105	-1.54968	84.6105	-1.39896
84.6436	0.51236	84.6436	0.6372	84.6436	-1.65937	84.6436	-1.54995	84.6436	-1.39924
84.6771	0.51211	84.6771	0.63695	84.6771	-1.65989	84.6771	-1.55045	84.6771	-1.39947
84.7114	0.5119	84.7114	0.63667	84.7114	-1.66026	84.7114	-1.55138	84.7114	-1.39971
84.7449	0.51173	84.7449	0.63641	84.7449	-1.66056	84.7449	-1.55309	84.7449	-1.39998
84.7776	0.51147	84.7776	0.6361	84.7776	-1.66083	84.7776	-1.55422	84.7776	-1.40025
84.8107	0.51097	84.8107	0.63573	84.8107	-1.66112	84.8107	-1.55476	84.8107	-1.40055
84.8443	0.51047	84.8443	0.6353	84.8443	-1.66145	84.8443	-1.55508	84.8443	-1.40082
84.8771	0.50994	84.8771	0.63493	84.8771	-1.66177	84.8771	-1.55535	84.8771	-1.4011
84.9111	0.5096	84.9111	0.6346	84.9111	-1.66206	84.9111	-1.55559	84.9111	-1.40134
84.9435	0.50935	84.9435	0.63435	84.9435	-1.66229	84.9435	-1.55584	84.9435	-1.40156
84.9768	0.50908	84.9768	0.63408	84.9768	-1.66252	84.9768	-1.55606	84.9768	-1.40181
85.0112	0.50878	85.0112	0.63375	85.0112	-1.6628	85.0112	-1.55627	85.0112	-1.4021
85.0443	0.50852	85.0443	0.63347	85.0443	-1.66311	85.0443	-1.55651	85.0443	-1.40244
85.0775	0.50827	85.0775	0.6332	85.0775	-1.66342	85.0775	-1.55682	85.0775	-1.4028
85.1107	0.50808	85.1107	0.63293	85.1107	-1.66373	85.1107	-1.55713	85.1107	-1.40316
85.1443	0.50787	85.1443	0.63265	85.1443	-1.664	85.1443	-1.55743	85.1443	-1.40345
85.1778	0.50761	85.1778	0.63235	85.1778	-1.66422	85.1778	-1.55774	85.1778	-1.40372
85.2123	0.50729	85.2123	0.63208	85.2123	-1.66447	85.2123	-1.55805	85.2123	-1.404
85.2441	0.50698	85.2441	0.63182	85.2441	-1.66475	85.2441	-1.55835	85.2441	-1.40432
85.2773	0.50671	85.2773	0.63152	85.2773	-1.66505	85.2773	-1.55867	85.2773	-1.40472
85.3104	0.50648	85.3104	0.63119	85.3104	-1.66566	85.3104	-1.55896	85.3104	-1.40526
85.3437	0.50624	85.3437	0.6307	85.3437	-1.66632	85.3437	-1.55924	85.3437	-1.40558
85.3781	0.506	85.3781	0.63023	85.3781	-1.6667	85.3781	-1.55956	85.3781	-1.40586
85.4114	0.50574	85.4114	0.62996	85.4114	-1.66709	85.4114	-1.55986	85.4114	-1.40613
85.4453	0.50547	85.4453	0.6297	85.4453	-1.66743	85.4453	-1.56015	85.4453	-1.40646
85.4774	0.50516	85.4774	0.62946	85.4774	-1.66785	85.4774	-1.56044	85.4774	-1.40679
85.5102	0.50487	85.5102	0.62923	85.5102	-1.66846	85.5102	-1.56073	85.5102	-1.40716
85.5443	0.50456	85.5443	0.62894	85.5443	-1.66882	85.5443	-1.56104	85.5443	-1.40744
85.5776	0.50423	85.5776	0.62864	85.5776	-1.66908	85.5776	-1.56134	85.5776	-1.40773
85.6117	0.50396	85.6117	0.62833	85.6117	-1.66932	85.6117	-1.56166	85.6117	-1.40803
85.6441	0.5037	85.6441	0.62795	85.6441	-1.66961	85.6441	-1.56202	85.6441	-1.40838
85.6777	0.50338	85.6777	0.62762	85.6777	-1.66996	85.6777	-1.56244	85.6777	-1.40882
85.7109	0.50309	85.7109	0.6274	85.7109	-1.67037	85.7109	-1.5632	85.7109	-1.40922
85.7444	0.50278	85.7444	0.62717	85.7444	-1.67075	85.7444	-1.56356	85.7444	-1.40953
85.7776	0.50249	85.7776	0.62689	85.7776	-1.67102	85.7776	-1.56386	85.7776	-1.40983
85.8112	0.50229	85.8112	0.62661	85.8112	-1.67129	85.8112	-1.56422	85.8112	-1.41015
85.8448	0.50211	85.8448	0.62633	85.8448	-1.6716	85.8448	-1.56454	85.8448	-1.41048
85.878	0.50194	85.878	0.62606	85.878	-1.67196	85.878	-1.5649	85.878	-1.41095
85.9104	0.50171	85.9104	0.62581	85.9104	-1.67229	85.9104	-1.56525	85.9104	-1.41123
85.9443	0.50144	85.9443	0.62558	85.9443	-1.67261	85.9443	-1.56556	85.9443	-1.41144
85.9773	0.50113	85.9773	0.62527	85.9773	-1.6729	85.9773	-1.56589	85.9773	-1.41162
86.0109	0.50081	86.0109	0.62498	86.0109	-1.6732	86.0109	-1.56627	86.0109	-1.41186
86.0437	0.5005	86.0437	0.6246	86.0437	-1.67364	86.0437	-1.56665	86.0437	-1.41214
86.0773	0.50025	86.0773	0.62414	86.0773	-1.67412	86.0773	-1.56697	86.0773	-1.41261
86.1105	0.50003	86.1105	0.62373	86.1105	-1.67445	86.1105	-1.56726	86.1105	-1.41381
86.1446	0.49986	86.1446	0.62332	86.1446	-1.67475	86.1446	-1.56755	86.1446	-1.41483
86.1778	0.49965	86.1778	0.62297	86.1778	-1.67505	86.1778	-1.5679	86.1778	-1.41549
86.2103	0.49931	86.2103	0.62272	86.2103	-1.67537	86.2103	-1.56827	86.2103	-1.41589
86.2441	0.49867	86.2441	0.62247	86.2441	-1.67574	86.2441	-1.56862	86.2441	-1.41618
86.276	0.49796	86.276	0.62225	86.276	-1.67613	86.276	-1.56897	86.276	-1.41638
86.3107	0.49757	86.3107	0.62202	86.3107	-1.67648	86.3107	-1.56934	86.3107	-1.41661
86.3434	0.49733	86.3434	0.62167	86.3434	-1.67679	86.3434	-1.56989	86.3434	-1.41683
86.3759	0.49717	86.3759	0.62127	86.3759	-1.67713	86.3759	-1.57023	86.3759	-1.4171
86.4106	0.49707	86.4106	0.62093	86.4106	-1.67746	86.4106	-1.5705	86.4106	-1.41746
86.4439	0.49698	86.4439	0.62053	86.4439	-1.67776	86.4439	-1.57073	86.4439	-1.41803
86.4772	0.49686	86.4772	0.61989	86.4772	-1.67802	86.4772	-1.57102	86.4772	-1.41841
86.5116	0.49669	86.5116	0.61952	86.5116	-1.67831	86.5116	-1.57189	86.5116	-1.41874
86.5447	0.49648	86.5447	0.61918	86.5447	-1.67866	86.5447	-1.57357	86.5447	-1.41907
86.5775	0.49631	86.5775	0.61887	86.5775	-1.67903	86.5775	-1.57409	86.5775	-1.41951
86.6112	0.49609	86.6112	0.61862	86.6112	-1.67939	86.6112	-1.57434	86.6112	-1.4199
86.6433	0.49583	86.6433	0.61831	86.6433	-1.67968	86.6433	-1.57452	86.6433	-1.42024
86.6766	0.49557	86.6766	0.61795	86.6766	-1.67999	86.6766	-1.57478	86.6766	-1.4205
86.7104	0.4953	86.7104	0.61765	86.7104	-1.68066	86.7104	-1.57526	86.7104	-1.42075
86.7441	0.49506	86.7441	0.61734	86.7441	-1.68167	86.7441	-1.57573	86.7441	-1.42106
86.7772	0.49473	86.7772	0.61701	86.7772	-1.68236	86.7772	-1.57617	86.7772	-1.42147
86.8106	0.49379	86.8106	0.61669	86.8106	-1.68275	86.8106	-1.57651	86.8106	-1.42187
86.8439	0.49337	86.8439	0.61637	86.8439	-1.68302	86.8439	-1.57681	86.8439	-1.4222
86.8776	0.49305	86.8776	0.61606	86.8776	-1.68325	86.8776	-1.5771	86.8776	-1.4225
86.9109	0.49277	86.9109	0.61577	86.9109	-1.68353	86.9109	-1.57742	86.9109	-1.42279
86.9443	0.49252	86.9443	0.61549	86.9443	-1.68384	86.9443	-1.57775	86.9443	-1.42307
86.977	0.49224	86.977	0.61519	86.977	-1.68417	86.977	-1.57809	86.977	-1.4234
87.0116	0.49199	87.0116	0.61489	87.0116	-1.68445	87.0116	-1.57843	87.0116	-1.42371
87.0439	0.49173	87.0439	0.61457	87.0439	-1.68473	87.0439	-1.57875	87.0439	-1.42405
87.078	0.4914	87.078	0.61407	87.078	-1.68506	87.078	-1.57903	87.078	-1.42442
87.1108	0.49108	87.1108	0.6134	87.1108	-1.68565	87.1108	-1.57937	87.1108	-1.42479
87.1438	0.49076	87.1438	0.61298	87.1438	-1.68617	87.1438	-1.57974	87.1438	-1.42514
87.1769	0.49053	87.1769	0.61262	87.1769	-1.68652	87.1769	-1.58013	87.1769	-1.42549
87.2113	0.49036	87.2113	0.61225	87.2113	-1.68681	87.2113	-1.58059	87.2113	-1.42586
87.2443	0.49019	87.2443	0.61191	87.2443	-1.6871	87.2443	-1.58104	87.2443	-1.42628
87.2772	0.49	87.2772	0.61161	87.2772	-1.68746	87.2772	-1.58142	87.2772	-1.42666
87.3112	0.48977	87.3112	0.61129	87.3112	-1.68781	87.3112	-1.58176	87.3112	-1.42697
87.3441	0.48937	87.3441	0.61097	87.3441	-1.68812	87.3441	-1.58206	87.3441	-1.42721
87.3772	0.48904	87.3772	0.61063	87.3772	-1.6884	87.3772	-1.5823	87.3772	-1.42743
87.4104	0.48874	87.4104	0.61025	87.4104	-1.68869	87.4104	-1.58252	87.4104	-1.4277
87.4439	0.48849	87.4439	0.60989	87.4439	-1.689	87.4439	-1.58279	87.4439	-1.42814
87.4769	0.48825	87.4769	0.60963	87.4769	-1.68934	87.4769	-1.58311	87.4769	-1.42862
87.511	0.48802	87.511	0.60935	87.511	-1.68965	87.511	-1.5838	87.511	-1.42895
87.5442	0.48775	87.5442	0.60905	87.5442	-1.68999	87.5442	-1.58428	87.5442	-1.42924
87.5774	0.48754	87.5774	0.60874	87.5774	-1.69031	87.5774	-1.58459	87.5774	-1.42946
87.6104	0.48732	87.6104	0.60845	87.6104	-1.69067	87.6104	-1.58486	87.6104	-1.42972
87.6434	0.4871	87.6434	0.60813	87.6434	-1.69105	87.6434	-1.58515	87.6434	-1.43009
87.678	0.48681	87.678	0.60777	87.678	-1.69141	87.678	-1.58548	87.678	-1.43052
87.7108	0.48648	87.7108	0.60738	87.7108	-1.69173	87.7108	-1.58608	87.7108	-1.43091
87.7444	0.48616	87.7444	0.607	87.7444	-1.69204	87.7444	-1.58695	87.7444	-1.43125
87.777	0.48593	87.777	0.60664	87.777	-1.69236	87.777	-1.58749	87.777	-1.43155
87.8102	0.48576	87.8102	0.60634	87.8102	-1.69272	87.8102	-1.58785	87.8102	-1.4319
87.8439	0.48562	87.8439	0.60601	87.8439	-1.69316	87.8439	-1.58819	87.8439	-1.43244
87.8779	0.4854	87.8779	0.60564	87.8779	-1.69367	87.8779	-1.58847	87.8779	-1.43308
87.9118	0.48506	87.9118	0.60529	87.9118	-1.69404	87.9118	-1.58877	87.9118	-1.43347
87.9434	0.48469	87.9434	0.60498	87.9434	-1.69438	87.9434	-1.5892	87.9434	-1.4338
87.9778	0.48437	87.9778	0.60471	87.9778	-1.69475	87.9778	-1.58996	87.9778	-1.43408
88.0105	0.48409	88.0105	0.60443	88.0105	-1.69514	88.0105	-1.59045	88.0105	-1.43441
88.0439	0.48388	88.0439	0.60413	88.0439	-1.69552	88.0439	-1.59085	88.0439	-1.43478
88.0769	0.4837	88.0769	0.6038	88.0769	-1.69586	88.0769	-1.59125	88.0769	-1.43513
88.1107	0.48352	88.1107	0.60344	88.1107	-1.69619	88.1107	-1.59156	88.1107	-1.43553
88.1434	0.48329	88.1434	0.60288	88.1434	-1.69653	88.1434	-1.59185	88.1434	-1.43593
88.177	0.48303	88.177	0.60189	88.177	-1.69691	88.177	-1.59217	88.177	-1.43628
88.2102	0.48274	88.2102	0.60137	88.2102	-1.69734	88.2102	-1.59248	88.2102	-1.43662
88.2442	0.48238	88.2442	0.60104	88.2442	-1.69781	88.2442	-1.59285	88.2442	-1.43692
88.2771	0.48211	88.2771	0.60078	88.2771	-1.6982	88.2771	-1.59333	88.2771	-1.43723
88.3101	0.4819	88.3101	0.60052	88.3101	-1.69854	88.3101	-1.5937	88.3101	-1.43776
88.3429	0.48164	88.3429	0.60019	88.3429	-1.69887	88.3429	-1.59407	88.3429	-1.43818
88.3774	0.48141	88.3774	0.59968	88.3774	-1.69923	88.3774	-1.59442	88.3774	-1.43854
88.4111	0.48122	88.4111	0.59932	88.4111	-1.69965	88.4111	-1.59473	88.4111	-1.43889
88.4441	0.48104	88.4441	0.59905	88.4441	-1.70029	88.4441	-1.595	88.4441	-1.4392
88.4772	0.48089	88.4772	0.59879	88.4772	-1.70075	88.4772	-1.59525	88.4772	-1.43966
88.5101	0.48068	88.5101	0.5985	88.5101	-1.70113	88.5101	-1.59553	88.5101	-1.44041
88.5438	0.48027	88.5438	0.59816	88.5438	-1.70149	88.5438	-1.59584	88.5438	-1.44082
88.5776	0.47983	88.5776	0.59771	88.5776	-1.70183	88.5776	-1.59625	88.5776	-1.44112
88.6102	0.47955	88.6102	0.59723	88.6102	-1.70215	88.6102	-1.59668	88.6102	-1.44136
88.6437	0.47933	88.6437	0.59678	88.6437	-1.70249	88.6437	-1.59707	88.6437	-1.44158
88.6774	0.47913	88.6774	0.5964	88.6774	-1.70284	88.6774	-1.59744	88.6774	-1.44192
88.7093	0.47891	88.7093	0.59612	88.7093	-1.70317	88.7093	-1.59786	88.7093	-1.44282
88.7431	0.47864	88.7431	0.59591	88.7431	-1.70351	88.7431	-1.59823	88.7431	-1.44347
88.7768	0.47839	88.7768	0.59569	88.7768	-1.7039	88.7768	-1.59858	88.7768	-1.44383
88.81	0.4782	88.81	0.59543	88.81	-1.70426	88.81	-1.59888	88.81	-1.44416
88.8437	0.47803	88.8437	0.595	88.8437	-1.70466	88.8437	-1.59922	88.8437	-1.4445
88.8762	0.47788	88.8762	0.59422	88.8762	-1.7051	88.8762	-1.59993	88.8762	-1.44488
88.9099	0.47767	88.9099	0.59383	88.9099	-1.70549	88.9099	-1.60118	88.9099	-1.44525
88.9438	0.47709	88.9438	0.59357	88.9438	-1.7059	88.9438	-1.60209	88.9438	-1.4456
88.9768	0.47626	88.9768	0.5933	88.9768	-1.7063	88.9768	-1.60276	88.9768	-1.44597
89.0095	0.4759	89.0095	0.59305	89.0095	-1.70667	89.0095	-1.60319	89.0095	-1.44648
89.0435	0.47569	89.0435	0.59268	89.0435	-1.70706	89.0435	-1.60364	89.0435	-1.4469
89.0767	0.47553	89.0767	0.59198	89.0767	-1.70739	89.0767	-1.60409	89.0767	-1.44729
89.1102	0.47532	89.1102	0.59068	89.1102	-1.70773	89.1102	-1.60448	89.1102	-1.44765
89.143	0.47502	89.143	0.58981	89.143	-1.7081	89.143	-1.60482	89.143	-1.44797
89.1759	0.47475	89.1759	0.58928	89.1759	-1.70847	89.1759	-1.6051	89.1759	-1.44831
89.2093	0.47452	89.2093	0.58895	89.2093	-1.70885	89.2093	-1.60541	89.2093	-1.44867
89.243	0.47434	89.243	0.58872	89.243	-1.70924	89.243	-1.60576	89.243	-1.44903
89.2771	0.47415	89.2771	0.58848	89.2771	-1.70962	89.2771	-1.60617	89.2771	-1.44963
89.3102	0.4739	89.3102	0.5882	89.3102	-1.70995	89.3102	-1.60666	89.3102	-1.45054
89.344	0.47366	89.344	0.58792	89.344	-1.7103	89.344	-1.60719	89.344	-1.45118
89.3772	0.47339	89.3772	0.58763	89.3772	-1.71066	89.3772	-1.60759	89.3772	-1.45157
89.4108	0.47314	89.4108	0.5873	89.4108	-1.71112	89.4108	-1.60795	89.4108	-1.45193
89.444	0.47291	89.444	0.58688	89.444	-1.71159	89.444	-1.60821	89.444	-1.45223
89.4771	0.47276	89.4771	0.58598	89.4771	-1.712	89.4771	-1.60847	89.4771	-1.45252
89.5102	0.47263	89.5102	0.58529	89.5102	-1.71242	89.5102	-1.60877	89.5102	-1.4528
89.5428	0.47244	89.5428	0.58498	89.5428	-1.71292	89.5428	-1.60913	89.5428	-1.45311
89.5767	0.47219	89.5767	0.58478	89.5767	-1.71337	89.5767	-1.60964	89.5767	-1.45347
89.6107	0.47197	89.6107	0.58461	89.6107	-1.71395	89.6107	-1.61042	89.6107	-1.45384
89.6434	0.47171	89.6434	0.58442	89.6434	-1.7146	89.6434	-1.61096	89.6434	-1.4542
89.6773	0.47141	89.6773	0.58416	89.6773	-1.71499	89.6773	-1.61137	89.6773	-1.45456
89.7104	0.47113	89.7104	0.5838	89.7104	-1.71536	89.7104	-1.61178	89.7104	-1.45496
89.7434	0.47074	89.7434	0.58333	89.7434	-1.71572	89.7434	-1.61222	89.7434	-1.45536
89.7769	0.47045	89.7769	0.58258	89.7769	-1.71605	89.7769	-1.61271	89.7769	-1.456
89.8099	0.47019	89.8099	0.58213	89.8099	-1.71642	89.8099	-1.61324	89.8099	-1.45681
89.8433	0.46981	89.8433	0.58184	89.8433	-1.71705	89.8433	-1.61366	89.8433	-1.45722
89.877	0.4692	89.877	0.58151	89.877	-1.7175	89.877	-1.61404	89.877	-1.45758
89.9099	0.46893	89.9099	0.58106	89.9099	-1.71793	89.9099	-1.61438	89.9099	-1.45789
89.9434	0.46868	89.9434	0.58061	89.9434	-1.7183	89.9434	-1.61469	89.9434	-1.45818
89.9769	0.46843	89.9769	0.58025	89.9769	-1.71865	89.9769	-1.61501	89.9769	-1.45849
90.0107	0.46824	90.0107	0.57995	90.0107	-1.71903	90.0107	-1.61535	90.0107	-1.45901
90.0439	0.46797	90.0439	0.5797	90.0439	-1.71937	90.0439	-1.61576	90.0439	-1.46
90.0768	0.46777	90.0768	0.57941	90.0768	-1.71974	90.0768	-1.61634	90.0768	-1.46079
90.1098	0.4676	90.1098	0.57908	90.1098	-1.72013	90.1098	-1.61697	90.1098	-1.46116
90.1433	0.46738	90.1433	0.57876	90.1433	-1.7205	90.1433	-1.61746	90.1433	-1.46145
90.1767	0.46719	90.1767	0.57837	90.1767	-1.72089	90.1767	-1.61785	90.1767	-1.46172
90.2101	0.46701	90.2101	0.57788	90.2101	-1.7214	90.2101	-1.61822	90.2101	-1.46204
90.2433	0.46684	90.2433	0.57752	90.2433	-1.72198	90.2433	-1.61859	90.2433	-1.46242
90.2772	0.46668	90.2772	0.57718	90.2772	-1.72265	90.2772	-1.61901	90.2772	-1.46282
90.3108	0.46646	90.3108	0.57691	90.3108	-1.72314	90.3108	-1.62019	90.3108	-1.46319
90.3428	0.46614	90.3428	0.57669	90.3428	-1.72357	90.3428	-1.62142	90.3428	-1.46355
90.3756	0.46563	90.3756	0.57638	90.3756	-1.72397	90.3756	-1.62191	90.3756	-1.46395
90.4096	0.46494	90.4096	0.57607	90.4096	-1.72434	90.4096	-1.62229	90.4096	-1.46439
90.4429	0.4646	90.4429	0.57574	90.4429	-1.7247	90.4429	-1.62267	90.4429	-1.46492
90.4763	0.46441	90.4763	0.57541	90.4763	-1.72511	90.4763	-1.62306	90.4763	-1.46532
90.5098	0.46431	90.5098	0.57515	90.5098	-1.72609	90.5098	-1.62347	90.5098	-1.46569
90.5434	0.46419	90.5434	0.57494	90.5434	-1.72825	90.5434	-1.62388	90.5434	-1.46605
90.5771	0.46398	90.5771	0.57467	90.5771	-1.7295	90.5771	-1.62444	90.5771	-1.46635
90.6097	0.46373	90.6097	0.57436	90.6097	-1.72992	90.6097	-1.6249	90.6097	-1.46668
90.6434	0.4635	90.6434	0.57346	90.6434	-1.73025	90.6434	-1.6253	90.6434	-1.46704
90.6763	0.46327	90.6763	0.57249	90.6763	-1.73058	90.6763	-1.62568	90.6763	-1.46738
90.7105	0.46308	90.7105	0.57183	90.7105	-1.7309	90.7105	-1.62602	90.7105	-1.46776
90.7427	0.46287	90.7427	0.57143	90.7427	-1.73123	90.7427	-1.6264	90.7427	-1.46813
90.7767	0.46259	90.7767	0.57117	90.7767	-1.73159	90.7767	-1.62684	90.7767	-1.46853
90.8097	0.46232	90.8097	0.57095	90.8097	-1.73197	90.8097	-1.62741	90.8097	-1.46926
90.8423	0.46209	90.8423	0.57066	90.8423	-1.73236	90.8423	-1.62805	90.8423	-1.47017
90.8766	0.46186	90.8766	0.57025	90.8766	-1.73272	90.8766	-1.62846	90.8766	-1.47064
90.9103	0.46168	90.9103	0.56886	90.9103	-1.73304	90.9103	-1.62877	90.9103	-1.47101
90.9433	0.46152	90.9433	0.56723	90.9433	-1.73336	90.9433	-1.62908	90.9433	-1.47137
90.9773	0.46133	90.9773	0.56688	90.9773	-1.73372	90.9773	-1.62949	90.9773	-1.47171
91.01	0.46109	91.01	0.56661	91.01	-1.7343	91.01	-1.63038	91.01	-1.47207
91.0431	0.46077	91.0431	0.56638	91.0431	-1.73485	91.0431	-1.6314	91.0431	-1.47256
91.076	0.46041	91.076	0.56614	91.076	-1.73522	91.076	-1.63198	91.076	-1.47294
91.1097	0.46014	91.1097	0.56584	91.1097	-1.73552	91.1097	-1.63236	91.1097	-1.47327
91.1438	0.45994	91.1438	0.56554	91.1438	-1.73581	91.1438	-1.63273	91.1438	-1.4736
91.1767	0.45976	91.1767	0.56522	91.1767	-1.73611	91.1767	-1.63308	91.1767	-1.47394
91.2103	0.45956	91.2103	0.56459	91.2103	-1.73644	91.2103	-1.63342	91.2103	-1.4744
91.2432	0.45936	91.2432	0.56414	91.2432	-1.73679	91.2432	-1.63382	91.2432	-1.47524
91.2767	0.45918	91.2767	0.56371	91.2767	-1.73715	91.2767	-1.63416	91.2767	-1.47577
91.31	0.45902	91.31	0.56337	91.31	-1.7376	91.31	-1.63453	91.31	-1.4761
91.3433	0.45887	91.3433	0.56305	91.3433	-1.73885	91.3433	-1.63492	91.3433	-1.47642
91.3765	0.45866	91.3765	0.56272	91.3765	-1.74094	91.3765	-1.63529	91.3765	-1.47676
91.4102	0.45838	91.4102	0.56239	91.4102	-1.74198	91.4102	-1.63579	91.4102	-1.47725
91.4428	0.45802	91.4428	0.56203	91.4428	-1.7424	91.4428	-1.63657	91.4428	-1.47799
91.4773	0.45761	91.4773	0.56155	91.4773	-1.74271	91.4773	-1.63733	91.4773	-1.47841
91.5109	0.4573	91.5109	0.56103	91.5109	-1.74299	91.5109	-1.6382	91.5109	-1.47878
91.5439	0.45708	91.5439	0.56069	91.5439	-1.74327	91.5439	-1.63869	91.5439	-1.4791
91.577	0.45686	91.577	0.56043	91.577	-1.74359	91.577	-1.63908	91.577	-1.47944
91.6096	0.45658	91.6096	0.56017	91.6096	-1.74391	91.6096	-1.63948	91.6096	-1.47979
91.6432	0.45604	91.6432	0.55989	91.6432	-1.74428	91.6432	-1.63986	91.6432	-1.48013
91.6766	0.45554	91.6766	0.55956	91.6766	-1.74483	91.6766	-1.64023	91.6766	-1.48052
91.7096	0.45523	91.7096	0.55919	91.7096	-1.74525	91.7096	-1.64061	91.7096	-1.48091
91.743	0.45501	91.743	0.55885	91.743	-1.74567	91.743	-1.64101	91.743	-1.48136
91.7764	0.45484	91.7764	0.55846	91.7764	-1.74607	91.7764	-1.64141	91.7764	-1.48179
91.8103	0.45466	91.8103	0.55806	91.8103	-1.74643	91.8103	-1.64185	91.8103	-1.48217
91.8426	0.45444	91.8426	0.55768	91.8426	-1.7468	91.8426	-1.64247	91.8426	-1.48257
91.8764	0.4542	91.8764	0.5572	91.8764	-1.74723	91.8764	-1.643	91.8764	-1.48295
91.9092	0.454	91.9092	0.55659	91.9092	-1.74766	91.9092	-1.64343	91.9092	-1.48331
91.9424	0.45382	91.9424	0.5562	91.9424	-1.74804	91.9424	-1.64386	91.9424	-1.48368
91.9758	0.45367	91.9758	0.55585	91.9758	-1.74841	91.9758	-1.6443	91.9758	-1.48401
92.0097	0.45346	92.0097	0.55557	92.0097	-1.74874	92.0097	-1.64508	92.0097	-1.48454
92.0423	0.45325	92.0423	0.55535	92.0423	-1.74906	92.0423	-1.64637	92.0423	-1.48582
92.076	0.45308	92.076	0.55509	92.076	-1.7494	92.076	-1.64699	92.076	-1.48757
92.1096	0.45291	92.1096	0.55482	92.1096	-1.74973	92.1096	-1.64736	92.1096	-1.48913
92.1428	0.45276	92.1428	0.55454	92.1428	-1.75009	92.1428	-1.64771	92.1428	-1.48982
92.1764	0.45257	92.1764	0.5543	92.1764	-1.75045	92.1764	-1.64808	92.1764	-1.49023
92.2095	0.45234	92.2095	0.55401	92.2095	-1.75086	92.2095	-1.64846	92.2095	-1.49066
92.2429	0.45211	92.2429	0.5537	92.2429	-1.75121	92.2429	-1.64887	92.2429	-1.49105
92.2766	0.45194	92.2766	0.55339	92.2766	-1.75152	92.2766	-1.64922	92.2766	-1.49142
92.3093	0.45173	92.3093	0.55285	92.3093	-1.75185	92.3093	-1.64956	92.3093	-1.49178
92.3432	0.45147	92.3432	0.5524	92.3432	-1.75228	92.3432	-1.65	92.3432	-1.49209
92.3765	0.45122	92.3765	0.55178	92.3765	-1.75374	92.3765	-1.65067	92.3765	-1.49241
92.4101	0.45098	92.4101	0.55095	92.4101	-1.7559	92.4101	-1.6518	92.4101	-1.49271
92.4427	0.45073	92.4427	0.55038	92.4427	-1.75733	92.4427	-1.65254	92.4427	-1.49306
92.4764	0.45055	92.4764	0.55003	92.4764	-1.75785	92.4764	-1.65291	92.4764	-1.49345
92.5096	0.45037	92.5096	0.5497	92.5096	-1.7582	92.5096	-1.65329	92.5096	-1.49384
92.5425	0.45018	92.5425	0.54902	92.5425	-1.75854	92.5425	-1.65368	92.5425	-1.49423
92.5766	0.45	92.5766	0.54808	92.5766	-1.75888	92.5766	-1.65406	92.5766	-1.49471
92.6096	0.44978	92.6096	0.5475	92.6096	-1.75923	92.6096	-1.65443	92.6096	-1.49529
92.6424	0.44951	92.6424	0.54714	92.6424	-1.75957	92.6424	-1.65479	92.6424	-1.49568
92.677	0.44924	92.677	0.54686	92.677	-1.75989	92.677	-1.65523	92.677	-1.49605
92.7094	0.44897	92.7094	0.54664	92.7094	-1.76024	92.7094	-1.65574	92.7094	-1.49637
92.743	0.44872	92.743	0.54635	92.743	-1.7606	92.743	-1.65634	92.743	-1.49673
92.7766	0.44841	92.7766	0.54598	92.7766	-1.76137	92.7766	-1.65678	92.7766	-1.49714
92.8098	0.44809	92.8098	0.54537	92.8098	-1.76227	92.8098	-1.65717	92.8098	-1.49756
92.8428	0.44782	92.8428	0.54491	92.8428	-1.76283	92.8428	-1.65755	92.8428	-1.49793
92.8759	0.44761	92.8759	0.54459	92.8759	-1.76323	92.8759	-1.65795	92.8759	-1.49827
92.9099	0.44745	92.9099	0.54427	92.9099	-1.76358	92.9099	-1.65852	92.9099	-1.4986
92.943	0.44727	92.943	0.54393	92.943	-1.76386	92.943	-1.65913	92.943	-1.499
92.9755	0.44694	92.9755	0.54361	92.9755	-1.76419	92.9755	-1.65978	92.9755	-1.49936
93.0094	0.44658	93.0094	0.54326	93.0094	-1.76454	93.0094	-1.66019	93.0094	-1.49972
93.0428	0.44633	93.0428	0.5429	93.0428	-1.7649	93.0428	-1.6606	93.0428	-1.50012
93.0756	0.44615	93.0756	0.54242	93.0756	-1.76536	93.0756	-1.661	93.0756	-1.5005
93.1098	0.44599	93.1098	0.54192	93.1098	-1.76579	93.1098	-1.6614	93.1098	-1.50089
93.1438	0.44581	93.1438	0.5415	93.1438	-1.76638	93.1438	-1.66181	93.1438	-1.50137
93.1766	0.44558	93.1766	0.54116	93.1766	-1.76693	93.1766	-1.6622	93.1766	-1.50183
93.2099	0.44531	93.2099	0.54083	93.2099	-1.76729	93.2099	-1.66277	93.2099	-1.50229
93.242	0.44508	93.242	0.54051	93.242	-1.7676	93.242	-1.66452	93.242	-1.50272
93.2752	0.44482	93.2752	0.5402	93.2752	-1.76795	93.2752	-1.66621	93.2752	-1.50312
93.309	0.44455	93.309	0.5399	93.309	-1.76829	93.309	-1.66713	93.309	-1.50348
93.3429	0.44425	93.3429	0.53964	93.3429	-1.76867	93.3429	-1.66749	93.3429	-1.50384
93.3766	0.44377	93.3766	0.53933	93.3766	-1.76906	93.3766	-1.6678	93.3766	-1.50422
93.4097	0.4435	93.4097	0.53897	93.4097	-1.76943	93.4097	-1.66812	93.4097	-1.50462
93.4424	0.44327	93.4424	0.53749	93.4424	-1.76979	93.4424	-1.66845	93.4424	-1.50501
93.4758	0.44306	93.4758	0.5355	93.4758	-1.77018	93.4758	-1.66883	93.4758	-1.50542
93.5092	0.44292	93.5092	0.53462	93.5092	-1.77058	93.5092	-1.66916	93.5092	-1.50628
93.5431	0.44277	93.5431	0.53436	93.5431	-1.771	93.5431	-1.66948	93.5431	-1.5068
93.576	0.4426	93.576	0.53407	93.576	-1.77145	93.576	-1.67031	93.576	-1.5072
93.6093	0.44238	93.6093	0.53359	93.6093	-1.77186	93.6093	-1.67178	93.6093	-1.50761
93.6423	0.44211	93.6423	0.53226	93.6423	-1.77228	93.6423	-1.67393	93.6423	-1.50801
93.6758	0.44168	93.6758	0.53144	93.6758	-1.77266	93.6758	-1.67526	93.6758	-1.50836
93.7088	0.44139	93.7088	0.53117	93.7088	-1.77301	93.7088	-1.67568	93.7088	-1.50873
93.7419	0.44116	93.7419	0.53093	93.7419	-1.77336	93.7419	-1.67595	93.7419	-1.50906
93.7763	0.44097	93.7763	0.53065	93.7763	-1.77374	93.7763	-1.67625	93.7763	-1.5094
93.8091	0.44082	93.8091	0.53034	93.8091	-1.7743	93.8091	-1.6766	93.8091	-1.50975
93.8432	0.44072	93.8432	0.53004	93.8432	-1.77518	93.8432	-1.67708	93.8432	-1.5101
93.8757	0.44061	93.8757	0.52979	93.8757	-1.77603	93.8757	-1.67762	93.8757	-1.51046
93.9097	0.44052	93.9097	0.52948	93.9097	-1.7765	93.9097	-1.67804	93.9097	-1.511
93.9414	0.44036	93.9414	0.52858	93.9414	-1.77691	93.9414	-1.6784	93.9414	-1.51227
93.9757	0.4401	93.9757	0.52772	93.9757	-1.7772	93.9757	-1.67873	93.9757	-1.51357
94.0088	0.43978	94.0088	0.52689	94.0088	-1.77749	94.0088	-1.67903	94.0088	-1.51479
94.0433	0.43927	94.0433	0.52657	94.0433	-1.7778	94.0433	-1.67929	94.0433	-1.51522
94.0761	0.43903	94.0761	0.52636	94.0761	-1.77822	94.0761	-1.67959	94.0761	-1.51557
94.1096	0.43878	94.1096	0.52611	94.1096	-1.7792	94.1096	-1.67996	94.1096	-1.51592
94.1422	0.43858	94.1422	0.52577	94.1422	-1.78029	94.1422	-1.68053	94.1422	-1.51632
94.1741	0.43835	94.1741	0.52545	94.1741	-1.78071	94.1741	-1.68118	94.1741	-1.51692
94.2084	0.43811	94.2084	0.52509	94.2084	-1.78113	94.2084	-1.68158	94.2084	-1.51772
94.2421	0.4379	94.2421	0.52478	94.2421	-1.78155	94.2421	-1.68198	94.2421	-1.51815
94.2752	0.43769	94.2752	0.52448	94.2752	-1.78197	94.2752	-1.68238	94.2752	-1.5185
94.3088	0.43746	94.3088	0.52415	94.3088	-1.78238	94.3088	-1.68284	94.3088	-1.51889
94.3425	0.43725	94.3425	0.52384	94.3425	-1.78277	94.3425	-1.68334	94.3425	-1.51932
94.376	0.43707	94.376	0.52353	94.376	-1.78313	94.376	-1.68375	94.376	-1.5198
94.4093	0.43684	94.4093	0.52314	94.4093	-1.7835	94.4093	-1.68412	94.4093	-1.52047
94.4422	0.43664	94.4422	0.52272	94.4422	-1.78387	94.4422	-1.68447	94.4422	-1.52085
94.4752	0.43647	94.4752	0.52176	94.4752	-1.78426	94.4752	-1.68482	94.4752	-1.52117
94.5083	0.43624	94.5083	0.52131	94.5083	-1.78476	94.5083	-1.68523	94.5083	-1.52151
94.5412	0.43597	94.5412	0.52106	94.5412	-1.78545	94.5412	-1.68566	94.5412	-1.52188
94.5753	0.43572	94.5753	0.5208	94.5753	-1.78599	94.5753	-1.68649	94.5753	-1.52239
94.6083	0.43547	94.6083	0.52042	94.6083	-1.7864	94.6083	-1.6883	94.6083	-1.52311
94.643	0.43527	94.643	0.51966	94.643	-1.7868	94.643	-1.68961	94.643	-1.52353
94.6757	0.43512	94.6757	0.51925	94.6757	-1.78717	94.6757	-1.69018	94.6757	-1.52403
94.7084	0.43492	94.7084	0.51892	94.7084	-1.78753	94.7084	-1.69062	94.7084	-1.52444
94.7424	0.43468	94.7424	0.51863	94.7424	-1.78791	94.7424	-1.69093	94.7424	-1.52481
94.7757	0.43449	94.7757	0.51836	94.7757	-1.78829	94.7757	-1.69127	94.7757	-1.52513
94.8088	0.4343	94.8088	0.51803	94.8088	-1.7887	94.8088	-1.69167	94.8088	-1.52544
94.8419	0.43413	94.8419	0.51773	94.8419	-1.78918	94.8419	-1.69207	94.8419	-1.5259
94.8752	0.43396	94.8752	0.51727	94.8752	-1.78965	94.8752	-1.69251	94.8752	-1.52736
94.9084	0.4338	94.9084	0.51565	94.9084	-1.7901	94.9084	-1.69296	94.9084	-1.52914
94.9411	0.43363	94.9411	0.51342	94.9411	-1.79069	94.9411	-1.69338	94.9411	-1.52997
94.975	0.43344	94.975	0.51164	94.975	-1.79111	94.975	-1.69373	94.975	-1.5303
95.0085	0.4332	95.0085	0.51092	95.0085	-1.79149	95.0085	-1.69406	95.0085	-1.5306
95.042	0.43258	95.042	0.51063	95.042	-1.7919	95.042	-1.69442	95.042	-1.53093
95.0752	0.43134	95.0752	0.51038	95.0752	-1.79228	95.0752	-1.69487	95.0752	-1.53131
95.109	0.43083	95.109	0.51016	95.109	-1.79278	95.109	-1.69628	95.109	-1.53181
95.1423	0.43059	95.1423	0.50989	95.1423	-1.79374	95.1423	-1.69717	95.1423	-1.53228
95.1755	0.43041	95.1755	0.50955	95.1755	-1.79428	95.1755	-1.69754	95.1755	-1.53264
95.2092	0.43023	95.2092	0.50904	95.2092	-1.79472	95.2092	-1.6979	95.2092	-1.53305
95.2427	0.43002	95.2427	0.50863	95.2427	-1.79517	95.2427	-1.69824	95.2427	-1.53353
95.2754	0.42981	95.2754	0.50826	95.2754	-1.79561	95.2754	-1.69861	95.2754	-1.53396
95.3088	0.42964	95.3088	0.50789	95.3088	-1.79602	95.3088	-1.69903	95.3088	-1.53438
95.3428	0.42952	95.3428	0.50753	95.3428	-1.79642	95.3428	-1.69942	95.3428	-1.53479
95.3755	0.42942	95.3755	0.50719	95.3755	-1.79681	95.3755	-1.69988	95.3755	-1.53515
95.4083	0.42923	95.4083	0.50683	95.4083	-1.79727	95.4083	-1.70038	95.4083	-1.53549
95.4418	0.42888	95.4418	0.50611	95.4418	-1.79808	95.4418	-1.70087	95.4418	-1.53592
95.4755	0.42861	95.4755	0.50454	95.4755	-1.79896	95.4755	-1.70135	95.4755	-1.53635
95.5086	0.42836	95.5086	0.50304	95.5086	-1.79941	95.5086	-1.70178	95.5086	-1.53703
95.5418	0.42817	95.5418	0.502	95.5418	-1.7998	95.5418	-1.70218	95.5418	-1.53754
95.5758	0.428	95.5758	0.50162	95.5758	-1.80016	95.5758	-1.70253	95.5758	-1.53796
95.6097	0.42773	95.6097	0.50129	95.6097	-1.80059	95.6097	-1.70294	95.6097	-1.53856
95.6425	0.42742	95.6425	0.50103	95.6425	-1.8012	95.6425	-1.7034	95.6425	-1.53906
95.6753	0.42698	95.6753	0.50071	95.6753	-1.80185	95.6753	-1.70396	95.6753	-1.53947
95.7069	0.42671	95.7069	0.50038	95.7069	-1.80234	95.7069	-1.70443	95.7069	-1.5399
95.7419	0.42649	95.7419	0.50002	95.7419	-1.80278	95.7419	-1.70484	95.7419	-1.54027
95.7749	0.42627	95.7749	0.49907	95.7749	-1.80319	95.7749	-1.70528	95.7749	-1.54066
95.8082	0.42611	95.8082	0.4984	95.8082	-1.80363	95.8082	-1.70573	95.8082	-1.54107
95.8418	0.42596	95.8418	0.49791	95.8418	-1.80409	95.8418	-1.70629	95.8418	-1.54147
95.8752	0.42579	95.8752	0.49746	95.8752	-1.80457	95.8752	-1.70677	95.8752	-1.54187
95.9084	0.42557	95.9084	0.49711	95.9084	-1.80503	95.9084	-1.70715	95.9084	-1.54227
95.9412	0.42524	95.9412	0.4968	95.9412	-1.80547	95.9412	-1.70756	95.9412	-1.5427
95.9752	0.42483	95.9752	0.49644	95.9752	-1.80591	95.9752	-1.70838	95.9752	-1.54314
96.0086	0.42454	96.0086	0.49588	96.0086	-1.80634	96.0086	-1.70944	96.0086	-1.54377
96.0423	0.42434	96.0423	0.49532	96.0423	-1.80682	96.0423	-1.71041	96.0423	-1.54439
96.075	0.42419	96.075	0.49498	96.075	-1.80734	96.075	-1.71091	96.075	-1.54484
96.1084	0.42408	96.1084	0.49471	96.1084	-1.80828	96.1084	-1.7113	96.1084	-1.54537
96.1415	0.42393	96.1415	0.49443	96.1415	-1.80912	96.1415	-1.71171	96.1415	-1.54583
96.1747	0.42377	96.1747	0.49412	96.1747	-1.80955	96.1747	-1.7124	96.1747	-1.54628
96.2082	0.42354	96.2082	0.4937	96.2082	-1.80994	96.2082	-1.71286	96.2082	-1.54673
96.2417	0.42336	96.2417	0.4931	96.2417	-1.81028	96.2417	-1.71333	96.2417	-1.54729
96.2752	0.42317	96.2752	0.49149	96.2752	-1.81066	96.2752	-1.7137	96.2752	-1.54833
96.3082	0.42298	96.3082	0.4889	96.3082	-1.8112	96.3082	-1.71407	96.3082	-1.54912
96.3419	0.42279	96.3419	0.48693	96.3419	-1.81197	96.3419	-1.71449	96.3419	-1.54957
96.3754	0.42255	96.3754	0.48616	96.3754	-1.81271	96.3754	-1.71492	96.3754	-1.54989
96.4083	0.42229	96.4083	0.48587	96.4083	-1.81319	96.4083	-1.71533	96.4083	-1.55023
96.4424	0.42209	96.4424	0.48569	96.4424	-1.81362	96.4424	-1.7157	96.4424	-1.5506
96.4751	0.42189	96.4751	0.48553	96.4751	-1.81409	96.4751	-1.71606	96.4751	-1.55124
96.5087	0.42168	96.5087	0.48531	96.5087	-1.81455	96.5087	-1.71649	96.5087	-1.55199
96.5412	0.42144	96.5412	0.48502	96.5412	-1.81511	96.5412	-1.71693	96.5412	-1.55244
96.5743	0.42084	96.5743	0.48467	96.5743	-1.81557	96.5743	-1.7174	96.5743	-1.55285
96.6083	0.42018	96.6083	0.48418	96.6083	-1.81598	96.6083	-1.71819	96.6083	-1.55325
96.6411	0.41988	96.6411	0.48384	96.6411	-1.81631	96.6411	-1.71881	96.6411	-1.55365
96.675	0.4196	96.675	0.48333	96.675	-1.81665	96.675	-1.71934	96.675	-1.55405
96.7076	0.41932	96.7076	0.48288	96.7076	-1.81705	96.7076	-1.71992	96.7076	-1.55447
96.7413	0.41907	96.7413	0.48218	96.7413	-1.81776	96.7413	-1.72038	96.7413	-1.55498
96.7752	0.41883	96.7752	0.48134	96.7752	-1.81997	96.7752	-1.72079	96.7752	-1.55579
96.8087	0.41863	96.8087	0.48067	96.8087	-1.82213	96.8087	-1.72121	96.8087	-1.55715
96.8419	0.41838	96.8419	0.48026	96.8419	-1.82278	96.8419	-1.72163	96.8419	-1.55806
96.8746	0.41805	96.8746	0.47995	96.8746	-1.82326	96.8746	-1.72211	96.8746	-1.55846
96.9079	0.41776	96.9079	0.47964	96.9079	-1.82372	96.9079	-1.72264	96.9079	-1.55884
96.9414	0.41745	96.9414	0.47932	96.9414	-1.82418	96.9414	-1.72311	96.9414	-1.55922
96.9747	0.4172	96.9747	0.47888	96.9747	-1.82463	96.9747	-1.72372	96.9747	-1.55962
97.0082	0.41703	97.0082	0.47808	97.0082	-1.82501	97.0082	-1.72424	97.0082	-1.56007
97.0416	0.41687	97.0416	0.47764	97.0416	-1.82535	97.0416	-1.72507	97.0416	-1.56046
97.074	0.41675	97.074	0.47733	97.074	-1.82573	97.074	-1.72573	97.074	-1.56083
97.1076	0.41658	97.1076	0.477	97.1076	-1.82611	97.1076	-1.72613	97.1076	-1.56118
97.1408	0.41635	97.1408	0.47663	97.1408	-1.82654	97.1408	-1.72647	97.1408	-1.56158
97.1747	0.41614	97.1747	0.47625	97.1747	-1.82692	97.1747	-1.72682	97.1747	-1.56226
97.2072	0.41602	97.2072	0.47567	97.2072	-1.82726	97.2072	-1.72721	97.2072	-1.56352
97.2411	0.41588	97.2411	0.47525	97.2411	-1.82765	97.2411	-1.72782	97.2411	-1.56427
97.2751	0.4157	97.2751	0.47481	97.2751	-1.82806	97.2751	-1.72854	97.2751	-1.56487
97.3084	0.41544	97.3084	0.47398	97.3084	-1.82846	97.3084	-1.72903	97.3084	-1.56529
97.3423	0.41505	97.3423	0.47291	97.3423	-1.82888	97.3423	-1.72943	97.3423	-1.56569
97.3744	0.41467	97.3744	0.47246	97.3744	-1.82923	97.3744	-1.72978	97.3744	-1.56607
97.4074	0.41446	97.4074	0.47208	97.4074	-1.82958	97.4074	-1.73018	97.4074	-1.56642
97.4412	0.41423	97.4412	0.47171	97.4412	-1.83	97.4412	-1.73093	97.4412	-1.56675
97.4751	0.41394	97.4751	0.47136	97.4751	-1.83048	97.4751	-1.73203	97.4751	-1.56709
97.5083	0.41373	97.5083	0.47104	97.5083	-1.83097	97.5083	-1.73283	97.5083	-1.56747
97.5414	0.41357	97.5414	0.47059	97.5414	-1.83142	97.5414	-1.73323	97.5414	-1.56794
97.5744	0.41342	97.5744	0.47	97.5744	-1.83178	97.5744	-1.73359	97.5744	-1.56857
97.6085	0.41326	97.6085	0.46933	97.6085	-1.8321	97.6085	-1.73396	97.6085	-1.56903
97.6407	0.41308	97.6407	0.46872	97.6407	-1.83239	97.6407	-1.73434	97.6407	-1.56942
97.6749	0.41285	97.6749	0.46828	97.6749	-1.83271	97.6749	-1.73474	97.6749	-1.56981
97.7079	0.41264	97.7079	0.46775	97.7079	-1.83309	97.7079	-1.73524	97.7079	-1.57031
97.7409	0.41247	97.7409	0.46714	97.7409	-1.83348	97.7409	-1.73594	97.7409	-1.57081
97.7746	0.41225	97.7746	0.46656	97.7746	-1.834	97.7746	-1.7368	97.7746	-1.57123
97.8078	0.41199	97.8078	0.46612	97.8078	-1.83524	97.8078	-1.7377	97.8078	-1.5716
97.8416	0.41175	97.8416	0.46566	97.8416	-1.83609	97.8416	-1.73849	97.8416	-1.57196
97.8741	0.41154	97.8741	0.46506	97.8741	-1.83729	97.8741	-1.73898	97.8741	-1.57232
97.9082	0.41134	97.9082	0.46417	97.9082	-1.83803	97.9082	-1.73943	97.9082	-1.5727
97.9416	0.41113	97.9416	0.46355	97.9416	-1.83845	97.9416	-1.73985	97.9416	-1.57304
97.9742	0.4109	97.9742	0.46302	97.9742	-1.83886	97.9742	-1.74021	97.9742	-1.57341
98.0082	0.41069	98.0082	0.46258	98.0082	-1.83926	98.0082	-1.74059	98.0082	-1.57415
98.0405	0.41048	98.0405	0.46217	98.0405	-1.83968	98.0405	-1.74102	98.0405	-1.57641
98.075	0.41031	98.075	0.46177	98.075	-1.84007	98.075	-1.74144	98.075	-1.5778
98.1085	0.41012	98.1085	0.46137	98.1085	-1.84045	98.1085	-1.74189	98.1085	-1.57828
98.1418	0.40987	98.1418	0.46087	98.1418	-1.84084	98.1418	-1.74233	98.1418	-1.57868
98.1748	0.40969	98.1748	0.46024	98.1748	-1.84123	98.1748	-1.74273	98.1748	-1.57902
98.2083	0.40954	98.2083	0.45956	98.2083	-1.84161	98.2083	-1.7436	98.2083	-1.57933
98.2413	0.40938	98.2413	0.45908	98.2413	-1.84201	98.2413	-1.74459	98.2413	-1.57968
98.2745	0.40918	98.2745	0.45865	98.2745	-1.8424	98.2745	-1.74508	98.2745	-1.58002
98.308	0.40898	98.308	0.4583	98.308	-1.84277	98.308	-1.74554	98.308	-1.58058
98.3404	0.40876	98.3404	0.45791	98.3404	-1.84319	98.3404	-1.74596	98.3404	-1.58178
98.3746	0.40854	98.3746	0.45738	98.3746	-1.84362	98.3746	-1.74636	98.3746	-1.5834
98.4083	0.40832	98.4083	0.45633	98.4083	-1.84415	98.4083	-1.74677	98.4083	-1.58489
98.4412	0.4081	98.4412	0.45499	98.4412	-1.84497	98.4412	-1.74722	98.4412	-1.5865
98.4749	0.40791	98.4749	0.45415	98.4749	-1.8458	98.4749	-1.74781	98.4749	-1.58786
98.5083	0.4078	98.5083	0.45372	98.5083	-1.84707	98.5083	-1.74932	98.5083	-1.58848
98.5429	0.40771	98.5429	0.45332	98.5429	-1.84983	98.5429	-1.75065	98.5429	-1.58885
98.5754	0.4076	98.5754	0.4529	98.5754	-1.85188	98.5754	-1.7515	98.5754	-1.58917
98.6089	0.40741	98.6089	0.45224	98.6089	-1.8525	98.6089	-1.75194	98.6089	-1.58948
98.6423	0.40713	98.6423	0.45124	98.6423	-1.85281	98.6423	-1.75229	98.6423	-1.58976
98.6748	0.40687	98.6748	0.45068	98.6748	-1.85309	98.6748	-1.75271	98.6748	-1.59008
98.7085	0.40668	98.7085	0.45021	98.7085	-1.85339	98.7085	-1.75361	98.7085	-1.59067
98.7411	0.40653	98.7411	0.44981	98.7411	-1.85383	98.7411	-1.75601	98.7411	-1.59176
98.7757	0.40635	98.7757	0.44943	98.7757	-1.85458	98.7757	-1.75936	98.7757	-1.59375
98.8088	0.40615	98.8088	0.44899	98.8088	-1.85627	98.8088	-1.76128	98.8088	-1.59556
98.8413	0.40596	98.8413	0.4485	98.8413	-1.85871	98.8413	-1.76204	98.8413	-1.5963
98.8752	0.40576	98.8752	0.44781	98.8752	-1.85988	98.8752	-1.76258	98.8752	-1.59671
98.9083	0.40566	98.9083	0.44716	98.9083	-1.86044	98.9083	-1.76292	98.9083	-1.59716
98.9423	0.40563	98.9423	0.4467	98.9423	-1.86079	98.9423	-1.76331	98.9423	-1.59756
98.9752	0.40554	98.9752	0.44623	98.9752	-1.86115	98.9752	-1.76422	98.9752	-1.59796
99.0089	0.40546	99.0089	0.44585	99.0089	-1.86243	99.0089	-1.76551	99.0089	-1.59828
99.0417	0.4054	99.0417	0.44544	99.0417	-1.86477	99.0417	-1.76673	99.0417	-1.59865
99.0748	0.4053	99.0748	0.445	99.0748	-1.86567	99.0748	-1.76732	99.0748	-1.59952
99.1088	0.40513	99.1088	0.44461	99.1088	-1.86607	99.1088	-1.76768	99.1088	-1.60076
99.1418	0.40495	99.1418	0.44415	99.1418	-1.86634	99.1418	-1.76813	99.1418	-1.60163
99.1754	0.40475	99.1754	0.4437	99.1754	-1.86661	99.1754	-1.76854	99.1754	-1.60208
99.2086	0.40458	99.2086	0.44325	99.2086	-1.86693	99.2086	-1.76892	99.2086	-1.60244
99.2425	0.4045	99.2425	0.44257	99.2425	-1.86727	99.2425	-1.76962	99.2425	-1.60278
99.2756	0.40444	99.2756	0.44206	99.2756	-1.86762	99.2756	-1.77044	99.2756	-1.60316
99.3093	0.40432	99.3093	0.44164	99.3093	-1.86806	99.3093	-1.77089	99.3093	-1.60373
99.342	0.40416	99.342	0.44128	99.342	-1.86905	99.342	-1.77126	99.342	-1.60447
99.3751	0.40405	99.3751	0.4409	99.3751	-1.87058	99.3751	-1.77156	99.3751	-1.60512
99.4079	0.40403	99.4079	0.44012	99.4079	-1.87201	99.4079	-1.77188	99.4079	-1.60551
99.4418	0.40412	99.4418	0.4386	99.4418	-1.87296	99.4418	-1.77224	99.4418	-1.60586
99.4757	0.40418	99.4757	0.43727	99.4757	-1.87372	99.4757	-1.77294	99.4757	-1.60619
99.5095	0.40413	99.5095	0.43669	99.5095	-1.8742	99.5095	-1.77431	99.5095	-1.60677
99.5423	0.404	99.5423	0.43632	99.5423	-1.87468	99.5423	-1.7756	99.5423	-1.60807
99.5761	0.4039	99.5761	0.43594	99.5761	-1.87507	99.5761	-1.7773	99.5761	-1.60933
99.6095	0.4039	99.6095	0.43551	99.6095	-1.87545	99.6095	-1.77906	99.6095	-1.61041
99.6431	0.40394	99.6431	0.43505	99.6431	-1.87585	99.6431	-1.78094	99.6431	-1.6108
99.6759	0.40395	99.6759	0.43462	99.6759	-1.87637	99.6759	-1.78222	99.6759	-1.61115
99.709	0.40389	99.709	0.43429	99.709	-1.8771	99.709	-1.78277	99.709	-1.61152
99.7422	0.40376	99.7422	0.43394	99.7422	-1.87811	99.7422	-1.78321	99.7422	-1.61207
99.7754	0.40366	99.7754	0.43355	99.7754	-1.87865	99.7754	-1.78371	99.7754	-1.61327
99.8085	0.40362	99.8085	0.43245	99.8085	-1.87901	99.8085	-1.78474	99.8085	-1.6145
99.8427	0.40356	99.8427	0.43175	99.8427	-1.87936	99.8427	-1.7857	99.8427	-1.61492
99.8754	0.40351	99.8754	0.43133	99.8754	-1.87981	99.8754	-1.78621	99.8754	-1.61533
99.909	0.40342	99.909	0.43097	99.909	-1.88084	99.909	-1.78662	99.909	-1.61581
99.9427	0.40327	99.9427	0.43059	99.9427	-1.88316	99.9427	-1.78698	99.9427	-1.61693
99.9751	0.40314	99.9751	0.4301	99.9751	-1.8846	99.9751	-1.78735	99.9751	-1.61793
100.009	0.40303	100.009	0.42927	100.009	-1.88501	100.009	-1.7877	100.009	-1.61861
100.042	0.40296	100.042	0.42836	100.042	-1.8854	100.042	-1.7881	100.042	-1.61907
100.076	0.40305	100.076	0.42763	100.076	-1.88584	100.076	-1.78855	100.076	-1.61942
100.11	0.40339	100.11	0.42723	100.11	-1.88655	100.11	-1.78897	100.11	-1.61983
100.142	0.40365	100.142	0.42689	100.142	-1.88734	100.142	-1.78952	100.142	-1.62066
100.175	0.40367	100.175	0.42658	100.175	-1.88783	100.175	-1.79066	100.175	-1.62161
100.209	0.40361	100.209	0.42622	100.209	-1.88836	100.209	-1.79192	100.209	-1.62235
100.242	0.40348	100.242	0.4258	100.242	-1.8889	100.242	-1.79259	100.242	-1.6228
100.276	0.40337	100.276	0.42535	100.276	-1.89026	100.276	-1.79302	100.276	-1.62321
100.309	0.40332	100.309	0.42492	100.309	-1.89247	100.309	-1.79345	100.309	-1.62358
100.342	0.40333	100.342	0.4245	100.342	-1.8945	100.342	-1.79412	100.342	-1.62398
100.376	0.40338	100.376	0.42405	100.376	-1.89542	100.376	-1.79589	100.376	-1.62473
100.409	0.40347	100.409	0.42328	100.409	-1.89601	100.409	-1.798	100.409	-1.62575
100.443	0.40354	100.443	0.42273	100.443	-1.89636	100.443	-1.79853	100.443	-1.62695
100.476	0.40355	100.476	0.42222	100.476	-1.89668	100.476	-1.79909	100.476	-1.62859
100.509	0.40354	100.509	0.42137	100.509	-1.89701	100.509	-1.79954	100.509	-1.6292
100.543	0.40356	100.543	0.42072	100.543	-1.89747	100.543	-1.80006	100.543	-1.62967
100.576	0.40356	100.576	0.4198	100.576	-1.89883	100.576	-1.80126	100.576	-1.63012
100.609	0.40362	100.609	0.41833	100.609	-1.90042	100.609	-1.80198	100.609	-1.63043
100.643	0.40366	100.643	0.41783	100.643	-1.90138	100.643	-1.80238	100.643	-1.6308
100.677	0.40369	100.677	0.41738	100.677	-1.90179	100.677	-1.80277	100.677	-1.63123
100.71	0.4037	100.71	0.41691	100.71	-1.90213	100.71	-1.80311	100.71	-1.63167
100.743	0.4037	100.743	0.41651	100.743	-1.90243	100.743	-1.8035	100.743	-1.63233
100.777	0.40365	100.777	0.41606	100.777	-1.90284	100.777	-1.804	100.777	-1.633
100.81	0.40363	100.81	0.41525	100.81	-1.90346	100.81	-1.80464	100.81	-1.63343
100.843	0.40365	100.843	0.41442	100.843	-1.90452	100.843	-1.80536	100.843	-1.63383
100.876	0.40371	100.876	0.41397	100.876	-1.90571	100.876	-1.80578	100.876	-1.63424
100.91	0.40374	100.91	0.41361	100.91	-1.90637	100.91	-1.80619	100.91	-1.63465
100.943	0.40372	100.943	0.41325	100.943	-1.9068	100.943	-1.80662	100.943	-1.63569
100.976	0.40367	100.976	0.41289	100.976	-1.9072	100.976	-1.80711	100.976	-1.63693
101.009	0.40359	101.009	0.41246	101.009	-1.90766	101.009	-1.80782	101.009	-1.6376
101.043	0.40356	101.043	0.41154	101.043	-1.90802	101.043	-1.80886	101.043	-1.63806
101.076	0.40353	101.076	0.41057	101.076	-1.90842	101.076	-1.80937	101.076	-1.63846
101.11	0.40345	101.11	0.4097	101.11	-1.90882	101.11	-1.81001	101.11	-1.63887
101.143	0.40333	101.143	0.40867	101.143	-1.90925	101.143	-1.81045	101.143	-1.63927
101.176	0.40323	101.176	0.40764	101.176	-1.90967	101.176	-1.81095	101.176	-1.63968
101.209	0.40322	101.209	0.4057	101.209	-1.91008	101.209	-1.81138	101.209	-1.64008
101.243	0.40325	101.243	0.40323	101.243	-1.91048	101.243	-1.81181	101.243	-1.64057
101.276	0.40328	101.276	0.4013	101.276	-1.91094	101.276	-1.81226	101.276	-1.64131
101.308	0.40328	101.308	0.40023	101.308	-1.91141	101.308	-1.81288	101.308	-1.64191
101.343	0.40329	101.343	0.39975	101.343	-1.91201	101.343	-1.81345	101.343	-1.64235
101.377	0.40336	101.377	0.39942	101.377	-1.91294	101.377	-1.81385	101.377	-1.64275
101.41	0.40348	101.41	0.39912	101.41	-1.91387	101.41	-1.81422	101.41	-1.64316
101.444	0.40357	101.444	0.39876	101.444	-1.91464	101.444	-1.81456	101.444	-1.64435
101.476	0.40359	101.476	0.39762	101.476	-1.91567	101.476	-1.81496	101.476	-1.6457
101.51	0.4035	101.51	0.39452	101.51	-1.91681	101.51	-1.8154	101.51	-1.64641
101.544	0.40345	101.544	0.39269	101.544	-1.91726	101.544	-1.81589	101.544	-1.64679
101.576	0.40349	101.576	0.39221	101.576	-1.91769	101.576	-1.81634	101.576	-1.64712
101.61	0.4036	101.61	0.39191	101.61	-1.91812	101.61	-1.81687	101.61	-1.64753
101.643	0.40372	101.643	0.39158	101.643	-1.9185	101.643	-1.81822	101.643	-1.64925
101.677	0.40376	101.677	0.39098	101.677	-1.91889	101.677	-1.81936	101.677	-1.65265
101.71	0.40372	101.71	0.38884	101.71	-1.91929	101.71	-1.81991	101.71	-1.65437
101.743	0.40374	101.743	0.38592	101.743	-1.91973	101.743	-1.82039	101.743	-1.65482
101.777	0.4038	101.777	0.38438	101.777	-1.92075	101.777	-1.8212	101.777	-1.65511
101.81	0.40392	101.81	0.38389	101.81	-1.92185	101.81	-1.82238	101.81	-1.65537
101.844	0.40407	101.844	0.38354	101.844	-1.92236	101.844	-1.82327	101.844	-1.65569
101.877	0.40412	101.877	0.38326	101.877	-1.92282	101.877	-1.82428	101.877	-1.65614
101.911	0.40413	101.911	0.38296	101.911	-1.92325	101.911	-1.82546	101.911	-1.65678
101.943	0.40408	101.943	0.38267	101.943	-1.92371	101.943	-1.82675	101.943	-1.6579
101.977	0.40391	101.977	0.38232	101.977	-1.92462	101.977	-1.82778	101.977	-1.65915
102.011	0.40376	102.011	0.38195	102.011	-1.92555	102.011	-1.82852	102.011	-1.65972
102.044	0.40371	102.044	0.38089	102.044	-1.92659	102.044	-1.829	102.044	-1.66011
102.076	0.40371	102.076	0.37951	102.076	-1.92784	102.076	-1.82939	102.076	-1.66049
102.11	0.40378	102.11	0.37906	102.11	-1.92857	102.11	-1.82984	102.11	-1.66088
102.143	0.40384	102.143	0.3787	102.143	-1.92904	102.143	-1.83078	102.143	-1.66133
102.177	0.40386	102.177	0.37836	102.177	-1.92942	102.177	-1.83158	102.177	-1.66222
102.21	0.40388	102.21	0.37803	102.21	-1.92983	102.21	-1.83202	102.21	-1.66275
102.243	0.40393	102.243	0.37752	102.243	-1.93066	102.243	-1.83246	102.243	-1.66341
102.277	0.404	102.277	0.37715	102.277	-1.93298	102.277	-1.83327	102.277	-1.66465
102.311	0.40409	102.311	0.37678	102.311	-1.93666	102.311	-1.83496	102.311	-1.66603
102.344	0.40411	102.344	0.37608	102.344	-1.93915	102.344	-1.83772	102.344	-1.66718
102.377	0.40413	102.377	0.37548	102.377	-1.94005	102.377	-1.83906	102.377	-1.66781
102.41	0.40417	102.41	0.37479	102.41	-1.94047	102.41	-1.83959	102.41	-1.66813
102.443	0.4042	102.443	0.37398	102.443	-1.94089	102.443	-1.84004	102.443	-1.66846
102.477	0.40428	102.477	0.37343	102.477	-1.94131	102.477	-1.84049	102.477	-1.66879
102.509	0.40433	102.509	0.3726	102.509	-1.94173	102.509	-1.84094	102.509	-1.66925
102.543	0.40437	102.543	0.3711	102.543	-1.94249	102.543	-1.84155	102.543	-1.67058
102.577	0.40447	102.577	0.36982	102.577	-1.94388	102.577	-1.84216	102.577	-1.6736
102.611	0.40459	102.611	0.36888	102.611	-1.94521	102.611	-1.84298	102.611	-1.67649
102.644	0.40474	102.644	0.36832	102.644	-1.94615	102.644	-1.84374	102.644	-1.6779
102.677	0.40484	102.677	0.36785	102.677	-1.94743	102.677	-1.84435	102.677	-1.67882
102.71	0.40488	102.71	0.36704	102.71	-1.94871	102.71	-1.84487	102.71	-1.67961
102.743	0.40491	102.743	0.36607	102.743	-1.95014	102.743	-1.84566	102.743	-1.68073
102.777	0.40493	102.777	0.36543	102.777	-1.95141	102.777	-1.84658	102.777	-1.68194
102.811	0.40496	102.811	0.36495	102.811	-1.95229	102.811	-1.84764	102.811	-1.68258
102.844	0.40504	102.844	0.3645	102.844	-1.95287	102.844	-1.84921	102.844	-1.68328
102.878	0.40512	102.878	0.36406	102.878	-1.95342	102.878	-1.85049	102.878	-1.68363
102.91	0.40521	102.91	0.36352	102.91	-1.95402	102.91	-1.85128	102.91	-1.68401
102.944	0.40534	102.944	0.36307	102.944	-1.95498	102.944	-1.85216	102.944	-1.68439
102.978	0.4055	102.978	0.36236	102.978	-1.95548	102.978	-1.85319	102.978	-1.68488
103.011	0.40569	103.011	0.36139	103.011	-1.95603	103.011	-1.8541	103.011	-1.68573
103.045	0.40592	103.045	0.36089	103.045	-1.95661	103.045	-1.8558	103.045	-1.68759
103.078	0.40606	103.078	0.36043	103.078	-1.95739	103.078	-1.85809	103.078	-1.68942
103.11	0.40614	103.11	0.36001	103.11	-1.95883	103.11	-1.86077	103.11	-1.69014
103.145	0.40615	103.145	0.35958	103.145	-1.96154	103.145	-1.86239	103.145	-1.69064
103.177	0.40604	103.177	0.35831	103.177	-1.96392	103.177	-1.86316	103.177	-1.69118
103.211	0.40599	103.211	0.35673	103.211	-1.96608	103.211	-1.86379	103.211	-1.69179
103.244	0.406	103.244	0.35493	103.244	-1.96754	103.244	-1.86446	103.244	-1.69302
103.277	0.40609	103.277	0.35372	103.277	-1.96871	103.277	-1.86524	103.277	-1.69385
103.311	0.40623	103.311	0.35325	103.311	-1.96993	103.311	-1.86595	103.311	-1.69454
103.345	0.40635	103.345	0.3529	103.345	-1.97079	103.345	-1.86645	103.345	-1.69531
103.378	0.40654	103.378	0.35248	103.378	-1.97129	103.378	-1.86683	103.378	-1.69646
103.411	0.40688	103.411	0.35207	103.411	-1.9721	103.411	-1.86732	103.411	-1.69762
103.444	0.40711	103.444	0.35117	103.444	-1.97364	103.444	-1.86936	103.444	-1.69815
103.479	0.40721	103.479	0.34923	103.479	-1.97448	103.479	-1.87351	103.479	-1.699
103.511	0.40725	103.511	0.34733	103.511	-1.97558	103.511	-1.8762	103.511	-1.69999
103.544	0.4073	103.544	0.34552	103.544	-1.97728	103.544	-1.8774	103.544	-1.70064
103.578	0.40741	103.578	0.34423	103.578	-1.97915	103.578	-1.87796	103.578	-1.70161
103.612	0.40758	103.612	0.34387	103.612	-1.98092	103.612	-1.87837	103.612	-1.7022
103.645	0.40773	103.645	0.34352	103.645	-1.98175	103.645	-1.87873	103.645	-1.70259
103.679	0.40787	103.679	0.34315	103.679	-1.98223	103.679	-1.87937	103.679	-1.70296
103.713	0.40802	103.713	0.34275	103.713	-1.98255	103.713	-1.88126	103.713	-1.7034
103.745	0.40817	103.745	0.34189	103.745	-1.98356	103.745	-1.8847	103.745	-1.70453
103.778	0.40829	103.778	0.34111	103.778	-1.9854	103.778	-1.88769	103.778	-1.70659
103.811	0.40843	103.811	0.34045	103.811	-1.98633	103.811	-1.88987	103.811	-1.70822
103.845	0.4086	103.845	0.33968	103.845	-1.98703	103.845	-1.89044	103.845	-1.70891
103.878	0.40873	103.878	0.33926	103.878	-1.9875	103.878	-1.89142	103.878	-1.70942
103.912	0.40889	103.912	0.33885	103.912	-1.98838	103.912	-1.89226	103.912	-1.70986
103.945	0.40906	103.945	0.33822	103.945	-1.99009	103.945	-1.89303	103.945	-1.71044
103.979	0.4093	103.979	0.33745	103.979	-1.99136	103.979	-1.89403	103.979	-1.71192
104.012	0.40958	104.012	0.33618	104.012	-1.99208	104.012	-1.89452	104.012	-1.71297
104.045	0.41002	104.045	0.33487	104.045	-1.99283	104.045	-1.8952	104.045	-1.71335
104.078	0.41027	104.078	0.33331	104.078	-1.99327	104.078	-1.89594	104.078	-1.71387
104.111	0.41045	104.111	0.33239	104.111	-1.99375	104.111	-1.89654	104.111	-1.71427
104.145	0.41061	104.145	0.33202	104.145	-1.9947	104.145	-1.89727	104.145	-1.71476
104.178	0.41073	104.178	0.33156	104.178	-1.997	104.178	-1.89786	104.178	-1.71568
104.212	0.41086	104.212	0.33123	104.212	-1.99908	104.212	-1.89849	104.212	-1.71624
104.245	0.41105	104.245	0.33073	104.245	-2.00072	104.245	-1.89895	104.245	-1.71692
104.278	0.41135	104.278	0.32896	104.278	-2.00158	104.278	-1.89964	104.278	-1.7186
104.312	0.41192	104.312	0.3268	104.312	-2.00209	104.312	-1.90008	104.312	-1.71995
104.345	0.41308	104.345	0.32559	104.345	-2.0028	104.345	-1.90053	104.345	-1.72186
104.379	0.41339	104.379	0.32494	104.379	-2.0036	104.379	-1.90116	104.379	-1.72341
104.413	0.41358	104.413	0.32453	104.413	-2.0042	104.413	-1.90202	104.413	-1.72404
104.446	0.41376	104.446	0.32408	104.446	-2.00483	104.446	-1.90336	104.446	-1.7246
104.479	0.41398	104.479	0.32355	104.479	-2.00541	104.479	-1.90445	104.479	-1.72522
104.512	0.4142	104.512	0.32306	104.512	-2.00625	104.512	-1.90514	104.512	-1.72567
104.546	0.41446	104.546	0.32266	104.546	-2.00768	104.546	-1.90645	104.546	-1.72658
104.579	0.41468	104.579	0.322	104.579	-2.00874	104.579	-1.90762	104.579	-1.7281
104.613	0.41488	104.613	0.32105	104.613	-2.01	104.613	-1.90866	104.613	-1.72904
104.645	0.41513	104.645	0.32004	104.645	-2.01125	104.645	-1.90963	104.645	-1.72951
104.68	0.41538	104.68	0.31927	104.68	-2.01267	104.68	-1.9102	104.68	-1.72997
104.713	0.41564	104.713	0.31885	104.713	-2.01424	104.713	-1.91079	104.713	-1.73038
104.747	0.41592	104.747	0.31839	104.747	-2.01527	104.747	-1.91238	104.747	-1.73094
104.781	0.41615	104.781	0.31773	104.781	-2.01576	104.781	-1.91408	104.781	-1.73169
104.813	0.41638	104.813	0.31726	104.813	-2.0165	104.813	-1.91492	104.813	-1.73265
104.845	0.41659	104.845	0.31684	104.845	-2.01689	104.845	-1.91556	104.845	-1.73397
104.88	0.41682	104.88	0.31628	104.88	-2.01755	104.88	-1.91627	104.88	-1.73535
104.913	0.41708	104.913	0.31508	104.913	-2.01846	104.913	-1.91663	104.913	-1.73619
104.945	0.41736	104.945	0.31426	104.945	-2.01897	104.945	-1.91703	104.945	-1.73683
[truncated: 2,756 more rows]

## Sheet: Figure 1c
Figure 1c
1D-WAXD curves of composite films with 2 wt.% BZT and different MXene contents
U-PE-1		U-PE-2		0.1M2B		0.3M2B		0.5M2B
Degree	Intensity	Degree	Intensity	Degree	Intensity	Degree	Intensity	Degree	Intensity
2.26	-0.83858	2.29	0.84138	3.22	2.11098	2.76	0.13887	2.58	-1.60992
2.27	-0.72551	2.3	0.80608	3.24	2.08762	2.78	0.12543	2.6	-1.58088
2.28	-0.61848	2.31	0.77242	3.26	2.06473	2.8	0.11249	2.62	-1.55278
2.29	-0.51748	2.32	0.74041	3.28	2.0423	2.82	0.10004	2.64	-1.52561
2.3	-0.42251	2.33	0.71004	3.3	2.02035	2.84	0.08808	2.66	-1.49938
2.31	-0.33359	2.34	0.68132	3.32	1.99886	2.86	0.07661	2.68	-1.47408
2.32	-0.25069	2.35	0.65424	3.34	1.97784	2.88	0.06564	2.7	-1.44971
2.33	-0.17383	2.36	0.6288	3.36	1.95729	2.9	0.05517	2.72	-1.42628
2.34	-0.10301	2.37	0.60501	3.38	1.93721	2.92	0.04518	2.74	-1.40378
2.35	-0.03822	2.38	0.58287	3.4	1.91759	2.94	0.03569	2.76	-1.38222
2.36	0.02054	2.39	0.56237	3.42	1.89845	2.96	0.0267	2.78	-1.36159
2.37	0.07326	2.4	0.54351	3.44	1.87977	2.98	0.01819	2.8	-1.34189
2.38	0.11995	2.41	0.5263	3.46	1.86156	3	0.01018	2.82	-1.32313
2.39	0.1606	2.42	0.51073	3.48	1.84382	3.02	0.00267	2.84	-1.30531
2.4	0.19522	2.43	0.4968	3.5	1.82655	3.04	-0.00435	2.86	-1.28842
2.41	0.2238	2.44	0.48452	3.52	1.80975	3.06	-0.01088	2.88	-1.27246
2.42	0.24635	2.45	0.47389	3.54	1.79341	3.08	-0.01692	2.9	-1.25743
2.43	0.26286	2.46	0.4649	3.56	1.77755	3.1	-0.02246	2.92	-1.24335
2.44	0.27334	2.47	0.45755	3.58	1.76215	3.12	-0.02751	2.94	-1.23019
2.45	0.27778	2.48	0.45185	3.6	1.74722	3.14	-0.03206	2.96	-1.21797
2.46	0.27619	2.49	0.44779	3.62	1.73276	3.16	-0.03612	2.98	-1.20669
2.47	0.25213	2.5	0.45604	3.64	1.7343	3.18	-0.02691	3	-1.18959
2.48	0.20766	2.51	0.46383	3.66	1.71589	3.2	-0.02597	3.02	-1.19238
2.49	0.14429	2.52	0.45326	3.68	1.69446	3.22	-0.01384	3.04	-1.19524
2.5	0.08597	2.53	0.42317	3.7	1.67291	3.24	0.00632	3.06	-1.20184
2.51	0.02709	2.54	0.39296	3.72	1.64626	3.26	0.0121	3.08	-1.22304
2.52	-0.04706	2.55	0.34373	3.74	1.62142	3.28	0.01218	3.1	-1.22308
2.53	-0.12702	2.56	0.29978	3.76	1.62353	3.3	0.01427	3.12	-1.18895
2.54	-0.18913	2.57	0.26671	3.78	1.64847	3.32	0.0299	3.14	-1.14082
2.55	-0.21267	2.58	0.26541	3.8	1.65941	3.34	0.0247	3.16	-1.11682
2.56	-0.2035	2.59	0.29085	3.82	1.63765	3.36	-0.0064	3.18	-1.12393
2.57	-0.16852	2.6	0.34132	3.84	1.60514	3.38	-0.02831	3.2	-1.12173
2.58	-0.10448	2.61	0.41663	3.86	1.59185	3.4	-0.0246	3.22	-1.10486
2.59	-0.04738	2.62	0.51415	3.88	1.58382	3.42	-0.00283	3.24	-1.09984
2.6	-0.04177	2.63	0.60612	3.9	1.55977	3.44	-0.00478	3.26	-1.12272
2.61	-0.09015	2.64	0.67855	3.92	1.52197	3.46	-0.03101	3.28	-1.15832
2.62	-0.17331	2.65	0.72183	3.94	1.48893	3.48	-0.04699	3.3	-1.18355
2.63	-0.24286	2.66	0.75149	3.96	1.47103	3.5	-0.05745	3.32	-1.2063
2.64	-0.30109	2.67	0.76965	3.98	1.45965	3.52	-0.06688	3.34	-1.23504
2.65	-0.33016	2.68	0.77994	4	1.42419	3.54	-0.10032	3.36	-1.26107
2.66	-0.34983	2.69	0.77689	4.02	1.37451	3.56	-0.1338	3.38	-1.26314
2.67	-0.35937	2.7	0.7791	4.04	1.3395	3.58	-0.13749	3.4	-1.24523
2.68	-0.35383	2.71	0.78611	4.06	1.31692	3.6	-0.12273	3.42	-1.21768
2.69	-0.31616	2.72	0.80046	4.08	1.29236	3.62	-0.09738	3.44	-1.19951
2.7	-0.26212	2.73	0.83525	4.1	1.27845	3.64	-0.06349	3.46	-1.19093
2.71	-0.20448	2.74	0.86892	4.12	1.27066	3.66	-0.01739	3.48	-1.17066
2.72	-0.14692	2.75	0.88674	4.14	1.26149	3.68	0.01947	3.5	-1.14852
2.73	-0.11226	2.76	0.8706	4.16	1.2587	3.7	0.04685	3.52	-1.12654
2.74	-0.06363	2.77	0.84205	4.18	1.26355	3.72	0.07492	3.54	-1.09917
2.75	-0.00745	2.78	0.81216	4.2	1.25829	3.74	0.09732	3.56	-1.07404
2.76	0.07164	2.79	0.78626	4.22	1.24971	3.76	0.13359	3.58	-1.04436
2.77	0.15394	2.8	0.75868	4.24	1.23885	3.78	0.18114	3.6	-1.01853
2.78	0.23438	2.81	0.73288	4.26	1.22722	3.8	0.22627	3.62	-1.00382
2.79	0.30644	2.82	0.72014	4.28	1.23122	3.82	0.26785	3.64	-0.97882
2.8	0.36732	2.83	0.7281	4.3	1.23215	3.84	0.29025	3.66	-0.94872
2.81	0.40571	2.84	0.7372	4.32	1.21413	3.86	0.29213	3.68	-0.92461
2.82	0.41179	2.85	0.74231	4.34	1.1977	3.88	0.30592	3.7	-0.90373
2.83	0.3945	2.86	0.73386	4.36	1.20045	3.9	0.34659	3.72	-0.87005
2.84	0.38337	2.87	0.72593	4.38	1.22047	3.92	0.38688	3.74	-0.83292
2.85	0.36523	2.88	0.69875	4.4	1.23902	3.94	0.41248	3.76	-0.78669
2.86	0.34365	2.89	0.66865	4.42	1.24425	3.96	0.41052	3.78	-0.74718
2.87	0.3355	2.9	0.61961	4.44	1.23059	3.98	0.39676	3.8	-0.71666
2.88	0.34916	2.91	0.55662	4.46	1.19951	4	0.3828	3.82	-0.68782
2.89	0.37508	2.92	0.47628	4.48	1.15657	4.02	0.36981	3.84	-0.66159
2.9	0.40127	2.93	0.41309	4.5	1.11661	4.04	0.36276	3.86	-0.63345
2.91	0.41201	2.94	0.36869	4.52	1.09569	4.06	0.368	3.88	-0.59946
2.92	0.43386	2.95	0.35631	4.54	1.08971	4.08	0.37918	3.9	-0.55748
2.93	0.45326	2.96	0.36435	4.56	1.08312	4.1	0.36989	3.92	-0.53001
2.94	0.4651	2.97	0.39188	4.58	1.04981	4.12	0.34082	3.94	-0.53265
2.95	0.46313	2.98	0.44647	4.6	1.00438	4.14	0.30592	3.96	-0.54803
2.96	0.44319	2.99	0.50326	4.62	0.97195	4.16	0.28732	3.98	-0.55029
2.97	0.39955	3	0.55576	4.64	0.96801	4.18	0.28773	4	-0.52938
2.98	0.34263	3.01	0.61393	4.66	0.97394	4.2	0.28257	4.02	-0.50542
2.99	0.27482	3.02	0.67394	4.68	0.96692	4.22	0.26323	4.04	-0.49817
3	0.20125	3.03	0.72645	4.7	0.9442	4.24	0.22533	4.06	-0.51952
3.01	0.13349	3.04	0.74664	4.72	0.92443	4.26	0.1937	4.08	-0.54306
3.02	0.06583	3.05	0.737	4.74	0.92252	4.28	0.17939	4.1	-0.53729
3.03	-0.00761	3.06	0.69964	4.76	0.93657	4.3	0.17512	4.12	-0.51969
3.04	-0.08848	3.07	0.66056	4.78	0.9564	4.32	0.17921	4.14	-0.50659
3.05	-0.14529	3.08	0.62479	4.8	0.95677	4.34	0.17164	4.16	-0.50399
3.06	-0.16851	3.09	0.60859	4.82	0.95751	4.36	0.16977	4.18	-0.50851
3.07	-0.14492	3.1	0.60427	4.84	0.96652	4.38	0.16975	4.2	-0.52663
3.08	-0.11678	3.11	0.59274	4.86	0.96065	4.4	0.16441	4.22	-0.54741
3.09	-0.1111	3.12	0.57895	4.88	0.9493	4.42	0.16444	4.24	-0.56143
3.1	-0.13213	3.13	0.57211	4.9	0.94128	4.44	0.16339	4.26	-0.58425
3.11	-0.14651	3.14	0.55372	4.92	0.93187	4.46	0.15584	4.28	-0.60119
3.12	-0.11598	3.15	0.54847	4.94	0.93838	4.48	0.1539	4.3	-0.60108
3.13	-0.07341	3.16	0.54833	4.96	0.94295	4.5	0.14927	4.32	-0.61646
3.14	-0.02829	3.17	0.56872	4.98	0.94143	4.52	0.14732	4.34	-0.64169
3.15	-0.01158	3.18	0.59799	5	0.92072	4.54	0.13955	4.36	-0.66623
3.16	-0.00633	3.19	0.61495	5.02	0.89988	4.56	0.12519	4.38	-0.67123
3.17	0.00109	3.2	0.62332	5.04	0.88253	4.58	0.11574	4.4	-0.66728
3.18	0.02902	3.21	0.64781	5.06	0.86935	4.6	0.10842	4.42	-0.66653
3.19	0.04742	3.22	0.67383	5.08	0.86127	4.62	0.09991	4.44	-0.65221
3.2	0.04575	3.23	0.67288	5.1	0.84742	4.64	0.09778	4.46	-0.64567
3.21	0.04278	3.24	0.61993	5.12	0.84067	4.66	0.10061	4.48	-0.64772
3.22	0.06037	3.25	0.55204	5.14	0.84801	4.68	0.09979	4.5	-0.64825
3.23	0.13006	3.26	0.48494	5.16	0.85503	4.7	0.10365	4.52	-0.64659
3.24	0.22285	3.27	0.44317	5.18	0.8415	4.72	0.09509	4.54	-0.64688
3.25	0.29389	3.28	0.40914	5.2	0.80628	4.74	0.08115	4.56	-0.64531
3.26	0.35034	3.29	0.38141	5.22	0.76917	4.76	0.07707	4.58	-0.64752
3.27	0.39674	3.3	0.34665	5.24	0.73554	4.78	0.08474	4.6	-0.64693
3.28	0.4252	3.31	0.31724	5.26	0.71048	4.8	0.09131	4.62	-0.64066
3.29	0.44272	3.32	0.31614	5.28	0.69976	4.82	0.09316	4.64	-0.63785
3.3	0.45518	3.33	0.36457	5.3	0.69741	4.84	0.10806	4.66	-0.63079
3.31	0.47731	3.34	0.44341	5.32	0.70608	4.86	0.12532	4.68	-0.61331
3.32	0.51656	3.35	0.55762	5.34	0.7156	4.88	0.13264	4.7	-0.59764
3.33	0.54464	3.36	0.66321	5.36	0.73312	4.9	0.13577	4.72	-0.58032
3.34	0.5771	3.37	0.77574	5.38	0.76836	4.92	0.14713	4.74	-0.55136
3.35	0.62391	3.38	0.88178	5.4	0.81013	4.94	0.17562	4.76	-0.51369
3.36	0.6878	3.39	0.97706	5.42	0.852	4.96	0.20458	4.78	-0.47709
3.37	0.7531	3.4	1.0585	5.44	0.88124	4.98	0.21711	4.8	-0.44671
3.38	0.78716	3.41	1.1159	5.46	0.89147	5	0.21895	4.82	-0.43434
3.39	0.79308	3.42	1.14062	5.48	0.8922	5.02	0.22598	4.84	-0.44174
3.4	0.76155	3.43	1.12245	5.5	0.88752	5.04	0.22701	4.86	-0.46436
3.41	0.70905	3.44	1.08296	5.52	0.89363	5.06	0.22733	4.88	-0.47684
3.42	0.65589	3.45	1.05672	5.54	0.90273	5.08	0.22769	4.9	-0.47731
3.43	0.61732	3.46	1.04557	5.56	0.89667	5.1	0.22612	4.92	-0.49543
3.44	0.62833	3.47	1.07987	5.58	0.87511	5.12	0.21941	4.94	-0.52421
3.45	0.68891	3.48	1.128	5.6	0.83884	5.14	0.20126	4.96	-0.55284
3.46	0.77588	3.49	1.20277	5.62	0.8057	5.16	0.18357	4.98	-0.5631
3.47	0.85002	3.5	1.2785	5.64	0.77648	5.18	0.17065	5	-0.55415
3.48	0.87745	3.51	1.34904	5.66	0.74494	5.2	0.16825	5.02	-0.53967
3.49	0.8715	3.52	1.4134	5.68	0.7156	5.22	0.16167	5.04	-0.5401
3.5	0.85816	3.53	1.46045	5.7	0.69546	5.24	0.15004	5.06	-0.55795
3.51	0.83735	3.54	1.48421	5.72	0.67234	5.26	0.13506	5.08	-0.57632
3.52	0.8084	3.55	1.51341	5.74	0.66475	5.28	0.13898	5.1	-0.57219
3.53	0.74994	3.56	1.53261	5.76	0.65287	5.3	0.12998	5.12	-0.56933
3.54	0.66983	3.57	1.54806	5.78	0.6299	5.32	0.11458	5.14	-0.55775
3.55	0.58398	3.58	1.53734	5.8	0.60229	5.34	0.11276	5.16	-0.52359
3.56	0.50529	3.59	1.50849	5.82	0.57987	5.36	0.12264	5.18	-0.48203
3.57	0.42414	3.6	1.4707	5.84	0.56161	5.38	0.14963	5.2	-0.45133
3.58	0.34655	3.61	1.43677	5.86	0.5392	5.4	0.16703	5.22	-0.44954
3.59	0.26565	3.62	1.37974	5.88	0.52447	5.42	0.17871	5.24	-0.45219
3.6	0.21177	3.63	1.32903	5.9	0.51558	5.44	0.18579	5.26	-0.45186
3.61	0.19898	3.64	1.2808	5.92	0.49754	5.46	0.17616	5.28	-0.44986
3.62	0.18361	3.65	1.2469	5.94	0.47855	5.48	0.16599	5.3	-0.45719
3.63	0.14919	3.66	1.21027	5.96	0.47371	5.5	0.17095	5.32	-0.47393
3.64	0.09472	3.67	1.16497	5.98	0.46258	5.52	0.17333	5.34	-0.48781
3.65	0.03214	3.68	1.11106	6	0.45841	5.54	0.17782	5.36	-0.50273
3.66	-0.01215	3.69	1.0562	6.02	0.46852	5.56	0.1861	5.38	-0.51931
3.67	-0.04309	3.7	1.00521	6.04	0.47162	5.58	0.18678	5.4	-0.52977
3.68	-0.0837	3.71	0.94852	6.06	0.4842	5.6	0.18744	5.42	-0.51857
3.69	-0.12059	3.72	0.88943	6.08	0.49401	5.62	0.18419	5.44	-0.5046
3.7	-0.15664	3.73	0.83954	6.1	0.49507	5.64	0.18917	5.46	-0.49479
3.71	-0.17296	3.74	0.80686	6.12	0.52107	5.66	0.2089	5.48	-0.48475
3.72	-0.17314	3.75	0.78599	6.14	0.55403	5.68	0.22323	5.5	-0.48123
3.73	-0.17682	3.76	0.75276	6.16	0.58319	5.7	0.23236	5.52	-0.47351
3.74	-0.17074	3.77	0.70692	6.18	0.60766	5.72	0.24983	5.54	-0.46008
3.75	-0.13685	3.78	0.65001	6.2	0.60859	5.74	0.27	5.56	-0.45385
3.76	-0.09565	3.79	0.5816	6.22	0.60419	5.76	0.27789	5.58	-0.44888
3.77	-0.06656	3.8	0.49168	6.24	0.59041	5.78	0.26516	5.6	-0.45527
3.78	-0.06451	3.81	0.39851	6.26	0.57095	5.8	0.24592	5.62	-0.47836
3.79	-0.05143	3.82	0.3246	6.28	0.55227	5.82	0.231	5.64	-0.50314
3.8	-0.01348	3.83	0.27721	6.3	0.54242	5.84	0.22467	5.66	-0.51277
3.81	0.03516	3.84	0.25757	6.32	0.55609	5.86	0.23393	5.68	-0.49705
3.82	0.07909	3.85	0.24537	6.34	0.57143	5.88	0.23953	5.7	-0.47382
3.83	0.13586	3.86	0.24758	6.36	0.58825	5.9	0.25273	5.72	-0.45077
3.84	0.20694	3.87	0.26347	6.38	0.61233	5.92	0.26353	5.74	-0.42242
3.85	0.2694	3.88	0.27806	6.4	0.63695	5.94	0.27186	5.76	-0.39006
3.86	0.29504	3.89	0.28913	6.42	0.65856	5.96	0.28589	5.78	-0.35771
3.87	0.27871	3.9	0.28649	6.44	0.67207	5.98	0.29898	5.8	-0.33271
3.88	0.24227	3.91	0.27404	6.46	0.68006	6	0.31169	5.82	-0.3117
3.89	0.20152	3.92	0.25837	6.48	0.68655	6.02	0.32502	5.84	-0.29103
3.9	0.15547	3.93	0.2361	6.5	0.69152	6.04	0.34442	5.86	-0.26058
3.91	0.10567	3.94	0.22322	6.52	0.68895	6.06	0.36666	5.88	-0.22384
3.92	0.07	3.95	0.23451	6.54	0.69245	6.08	0.38011	5.9	-0.183
3.93	0.04794	3.96	0.25997	6.56	0.68094	6.1	0.37365	5.92	-0.16216
3.94	0.02602	3.97	0.29124	6.58	0.64469	6.12	0.36529	5.94	-0.14996
3.95	-0.000210956	3.98	0.31544	6.6	0.61562	6.14	0.36863	5.96	-0.12641
3.96	-0.01092	3.99	0.33948	6.62	0.59325	6.16	0.37124	5.98	-0.11293
3.97	-0.00686	4	0.35604	6.64	0.57279	6.18	0.36573	6	-0.12171
3.98	0.0342	4.01	0.38267	6.66	0.54744	6.2	0.3467	6.02	-0.14846
3.99	0.07947	4.02	0.41645	6.68	0.51626	6.22	0.32541	6.04	-0.17264
4	0.11905	4.03	0.44862	6.7	0.49963	6.24	0.30475	6.06	-0.19093
4.01	0.15544	4.04	0.46287	6.72	0.49711	6.26	0.29719	6.08	-0.20846
4.02	0.18426	4.05	0.47723	6.74	0.5019	6.28	0.30199	6.1	-0.22144
4.03	0.2156	4.06	0.50636	6.76	0.51054	6.3	0.29786	6.12	-0.23045
4.04	0.26133	4.07	0.55873	6.78	0.50808	6.32	0.28394	6.14	-0.24714
4.05	0.29857	4.08	0.62133	6.8	0.50093	6.34	0.26653	6.16	-0.26468
4.06	0.34351	4.09	0.70244	6.82	0.49261	6.36	0.25711	6.18	-0.26633
4.07	0.39718	4.1	0.7779	6.84	0.48184	6.38	0.25189	6.2	-0.25931
4.08	0.46034	4.11	0.84004	6.86	0.47367	6.4	0.23565	6.22	-0.25919
4.09	0.52748	4.12	0.89512	6.88	0.45848	6.42	0.22294	6.24	-0.27052
4.1	0.59826	4.13	0.94806	6.9	0.44694	6.44	0.23192	6.26	-0.27928
4.11	0.67778	4.14	0.99615	6.92	0.45385	6.46	0.24903	6.28	-0.2775
4.12	0.76051	4.15	1.01613	6.94	0.46068	6.48	0.25654	6.3	-0.27221
4.13	0.8271	4.16	1.00344	6.96	0.44841	6.5	0.26396	6.32	-0.26966
4.14	0.9062	4.17	0.98371	6.98	0.44861	6.52	0.28296	6.34	-0.25842
4.15	0.99741	4.18	0.97776	7	0.45201	6.54	0.28455	6.36	-0.25282
4.16	1.09051	4.19	0.97598	7.02	0.45754	6.56	0.26846	6.38	-0.25457
4.17	1.16868	4.2	0.96504	7.04	0.45696	6.58	0.25106	6.4	-0.26903
4.18	1.21251	4.21	0.94661	7.06	0.45087	6.6	0.24452	6.42	-0.28434
4.19	1.25461	4.22	0.9238	7.08	0.46004	6.62	0.25135	6.44	-0.27723
4.2	1.30014	4.23	0.89917	7.1	0.48777	6.64	0.27532	6.46	-0.25211
4.21	1.33568	4.24	0.87535	7.12	0.51576	6.66	0.29708	6.48	-0.23272
4.22	1.38102	4.25	0.86794	7.14	0.53912	6.68	0.29701	6.5	-0.22304
4.23	1.43741	4.26	0.8621	7.16	0.55003	6.7	0.2949	6.52	-0.21994
4.24	1.48453	4.27	0.83028	7.18	0.55231	6.72	0.28766	6.54	-0.21056
4.25	1.50032	4.28	0.77288	7.2	0.56203	6.74	0.28463	6.56	-0.19398
4.26	1.48095	4.29	0.70405	7.22	0.57085	6.76	0.28758	6.58	-0.18598
4.27	1.4394	4.3	0.63868	7.24	0.57665	6.78	0.28911	6.6	-0.17552
4.28	1.40353	4.31	0.59026	7.26	0.58213	6.8	0.29546	6.62	-0.15887
4.29	1.34778	4.32	0.53825	7.28	0.57856	6.82	0.30581	6.64	-0.148
4.3	1.28003	4.33	0.48822	7.3	0.56636	6.84	0.30653	6.66	-0.13996
4.31	1.24075	4.34	0.45767	7.32	0.54698	6.86	0.29596	6.68	-0.14413
4.32	1.2333	4.35	0.44028	7.34	0.5231	6.88	0.27648	6.7	-0.16309
4.33	1.25404	4.36	0.42682	7.36	0.50822	6.9	0.27472	6.72	-0.168
4.34	1.2896	4.37	0.40775	7.38	0.49385	6.92	0.28219	6.74	-0.16462
4.35	1.31494	4.38	0.37688	7.4	0.49347	6.94	0.28786	6.76	-0.15788
4.36	1.33988	4.39	0.34312	7.42	0.4985	6.96	0.28594	6.78	-0.15293
4.37	1.35262	4.4	0.32548	7.44	0.49622	6.98	0.27635	6.8	-0.15602
4.38	1.35609	4.41	0.34075	7.46	0.48947	7	0.27127	6.82	-0.15402
4.39	1.34554	4.42	0.38615	7.48	0.48305	7.02	0.27669	6.84	-0.14848
4.4	1.3353	4.43	0.45413	7.5	0.49613	7.04	0.28615	6.86	-0.13609
4.41	1.32372	4.44	0.52022	7.52	0.5138	7.06	0.29323	6.88	-0.12113
4.42	1.30328	4.45	0.58346	7.54	0.51942	7.08	0.28977	6.9	-0.11833
4.43	1.27994	4.46	0.6476	7.56	0.51303	7.1	0.27751	6.92	-0.12754
4.44	1.25944	4.47	0.71021	7.58	0.48933	7.12	0.26728	6.94	-0.14473
4.45	1.24617	4.48	0.77569	7.6	0.45849	7.14	0.25648	6.96	-0.15313
4.46	1.23626	4.49	0.83411	7.62	0.43261	7.16	0.246	6.98	-0.15418
4.47	1.20677	4.5	0.85172	7.64	0.41384	7.18	0.23807	7	-0.14535
4.48	1.13679	4.51	0.84349	7.66	0.40023	7.2	0.23363	7.02	-0.12195
4.49	1.04277	4.52	0.81208	7.68	0.39927	7.22	0.24495	7.04	-0.09371
4.5	0.96063	4.53	0.75658	7.7	0.40658	7.24	0.26344	7.06	-0.06977
4.51	0.9075	4.54	0.69353	7.72	0.41469	7.26	0.27257	7.08	-0.05289
4.52	0.86685	4.55	0.61853	7.74	0.41945	7.28	0.27561	7.1	-0.03946
4.53	0.82501	4.56	0.55265	7.76	0.40538	7.3	0.26678	7.12	-0.03972
4.54	0.79375	4.57	0.51061	7.78	0.40425	7.32	0.25977	7.14	-0.03442
4.55	0.78644	4.58	0.49155	7.8	0.39667	7.34	0.25209	7.16	-0.03317
4.56	0.78407	4.59	0.47347	7.82	0.38562	7.36	0.25873	7.18	-0.03489
4.57	0.76287	4.6	0.44395	7.84	0.3693	7.38	0.27474	7.2	-0.04278
4.58	0.7264	4.61	0.41221	7.86	0.34949	7.4	0.28348	7.22	-0.05552
4.59	0.70922	4.62	0.38471	7.88	0.33873	7.42	0.28795	7.24	-0.0592
4.6	0.70985	4.63	0.37358	7.9	0.32913	7.44	0.29941	7.26	-0.05563
4.61	0.70365	4.64	0.35138	7.92	0.31814	7.46	0.3082	7.28	-0.05131
4.62	0.66549	4.65	0.31084	7.94	0.31016	7.48	0.31347	7.3	-0.04562
4.63	0.5846	4.66	0.24317	7.96	0.30442	7.5	0.32773	7.32	-0.03894
4.64	0.47564	4.67	0.17507	7.98	0.30029	7.52	0.34691	7.34	-0.0352
4.65	0.3639	4.68	0.1321	8	0.30664	7.54	0.37017	7.36	-0.03048
4.66	0.26135	4.69	0.12551	8.02	0.31403	7.56	0.3984	7.38	-0.02274
4.67	0.18425	4.7	0.14128	8.04	0.3077	7.58	0.42422	7.4	-0.01668
4.68	0.15299	4.71	0.18556	8.06	0.29513	7.6	0.44344	7.42	-0.01568
4.69	0.15954	4.72	0.24018	8.08	0.29344	7.62	0.46115	7.44	-0.01153
4.7	0.22404	4.73	0.31936	8.1	0.30433	7.64	0.47554	7.46	-0.01093
4.71	0.32351	4.74	0.40643	8.12	0.32273	7.66	0.49805	7.48	-0.01291
4.72	0.42151	4.75	0.47722	8.14	0.33616	7.68	0.52526	7.5	-0.0186
4.73	0.51819	4.76	0.55018	8.16	0.35288	7.7	0.54746	7.52	-0.01746
4.74	0.5953	4.77	0.61853	8.18	0.36573	7.72	0.54605	7.54	-0.02111
4.75	0.64982	4.78	0.6854	8.2	0.38183	7.74	0.53071	7.56	-0.02795
4.76	0.69989	4.79	0.76183	8.22	0.39905	7.76	0.52839	7.58	-0.02143
4.77	0.73537	4.8	0.84705	8.24	0.40095	7.78	0.52996	7.6	-0.01624
4.78	0.74656	4.81	0.92969	8.26	0.40462	7.8	0.53373	7.62	-0.00453
4.79	0.7356	4.82	0.99586	8.28	0.4135	7.82	0.5373	7.64	0.00557
4.8	0.71823	4.83	1.03061	8.3	0.42353	7.84	0.52481	7.66	0.00195
4.81	0.71104	4.84	1.02568	8.32	0.42494	7.86	0.50531	7.68	-0.00705
4.82	0.71955	4.85	1.01341	8.34	0.41419	7.88	0.48784	7.7	-0.01569
4.83	0.72918	4.86	0.99756	8.36	0.39903	7.9	0.46773	7.72	-0.01362
4.84	0.73587	4.87	0.97361	8.38	0.38696	7.92	0.44653	7.74	-0.00149
4.85	0.74458	4.88	0.93196	8.4	0.38409	7.94	0.42635	7.76	0.00981
4.86	0.76064	4.89	0.87805	8.42	0.38399	7.96	0.40752	7.78	0.01852
4.87	0.76041	4.9	0.81312	8.44	0.38218	7.98	0.39144	7.8	0.03513
4.88	0.75679	4.91	0.77225	8.46	0.38146	8	0.3783	7.82	0.04614
4.89	0.77574	4.92	0.74534	8.48	0.37833	8.02	0.3654	7.84	0.04855
4.9	0.81963	4.93	0.7213	8.5	0.37135	8.04	0.35531	7.86	0.06026
4.91	0.86408	4.94	0.70098	8.52	0.36002	8.06	0.33914	7.88	0.06616
4.92	0.88749	4.95	0.66326	8.54	0.34377	8.08	0.3215	7.9	0.06671
4.93	0.90066	4.96	0.63713	8.56	0.32592	8.1	0.30419	7.92	0.061
4.94	0.91589	4.97	0.62786	8.58	0.31824	8.12	0.29872	7.94	0.06132
4.95	0.93818	4.98	0.62023	8.6	0.3053	8.14	0.30242	7.96	0.0668
4.96	0.93671	4.99	0.59629	8.62	0.28297	8.16	0.29811	7.98	0.06083
4.97	0.92198	5	0.54732	8.64	0.25332	8.18	0.28804	8	0.05379
4.98	0.91708	5.01	0.49559	8.66	0.22461	8.2	0.28063	8.02	0.05738
4.99	0.91252	5.02	0.44643	8.68	0.20638	8.22	0.28451	8.04	0.06697
5	0.89889	5.03	0.39829	8.7	0.19135	8.24	0.29073	8.06	0.07778
5.01	0.85949	5.04	0.35081	8.72	0.17485	8.26	0.2851	8.08	0.0871
5.02	0.81383	5.05	0.32142	8.74	0.16011	8.28	0.27222	8.1	0.08497
5.03	0.78779	5.06	0.31061	8.76	0.15648	8.3	0.26315	8.12	0.08432
5.04	0.78592	5.07	0.32134	8.78	0.15859	8.32	0.25695	8.14	0.09086
5.05	0.80615	5.08	0.35737	8.8	0.16584	8.34	0.25395	8.16	0.10448
5.06	0.83621	5.09	0.41638	8.82	0.17647	8.36	0.25329	8.18	0.11969
5.07	0.86398	5.1	0.47411	8.84	0.18722	8.38	0.2503	8.2	0.13314
5.08	0.88264	5.11	0.52763	8.86	0.20852	8.4	0.25134	8.22	0.14762
5.09	0.88504	5.12	0.56418	8.88	0.23297	8.42	0.25989	8.24	0.15823
5.1	0.87568	5.13	0.58667	8.9	0.25191	8.44	0.27471	8.26	0.16348
5.11	0.8601	5.14	0.59626	8.92	0.26691	8.46	0.29288	8.28	0.17306
5.12	0.84064	5.15	0.59585	8.94	0.27403	8.48	0.29742	8.3	0.18387
5.13	0.80667	5.16	0.58311	8.96	0.29171	8.5	0.29627	8.32	0.20431
5.14	0.75121	5.17	0.5636	8.98	0.31309	8.52	0.29481	8.34	0.22129
5.15	0.69529	5.18	0.55723	9	0.33075	8.54	0.30354	8.36	0.23747
5.16	0.66311	5.19	0.57849	9.02	0.33701	8.56	0.3155	8.38	0.25098
5.17	0.65927	5.2	0.62699	9.04	0.3269	8.58	0.31586	8.4	0.24594
5.18	0.66456	5.21	0.68261	9.06	0.31708	8.6	0.31261	8.42	0.2348
5.19	0.67804	5.22	0.7301	9.08	0.30509	8.62	0.30681	8.44	0.2015
5.2	0.70959	5.23	0.75797	9.1	0.29443	8.64	0.30271	8.46	0.16387
5.21	0.74549	5.24	0.77222	9.12	0.29122	8.66	0.30651	8.48	0.1416
5.22	0.77076	5.25	0.77985	9.14	0.2876	8.68	0.31858	8.5	0.12374
5.23	0.79259	5.26	0.79257	9.16	0.28107	8.7	0.32887	8.52	0.11023
5.24	0.82903	5.27	0.82034	9.18	0.26693	8.72	0.33528	8.54	0.09289
5.25	0.88168	5.28	0.85581	9.2	0.25569	8.74	0.34493	8.56	0.06853
5.26	0.93314	5.29	0.90022	9.22	0.25489	8.76	0.35097	8.58	0.05143
5.27	0.96605	5.3	0.92947	9.24	0.2613	8.78	0.35938	8.6	0.03716
5.28	1.01319	5.31	0.96136	9.26	0.27732	8.8	0.37759	8.62	0.02668
5.29	1.07067	5.32	0.97216	9.28	0.29211	8.82	0.39622	8.64	0.01418
5.3	1.13761	5.33	0.9737	9.3	0.29462	8.84	0.40454	8.66	-0.01344
5.31	1.19001	5.34	0.96663	9.32	0.29229	8.86	0.40196	8.68	-0.04954
5.32	1.23404	5.35	0.95682	9.34	0.28593	8.88	0.3927	8.7	-0.07676
5.33	1.25275	5.36	0.95815	9.36	0.28099	8.9	0.39401	8.72	-0.08933
5.34	1.25932	5.37	0.9589	9.38	0.27261	8.92	0.3978	8.74	-0.09346
5.35	1.26254	5.38	0.95396	9.4	0.26081	8.94	0.39712	8.76	-0.09233
5.36	1.26846	5.39	0.94454	9.42	0.25509	8.96	0.39586	8.78	-0.09558
5.37	1.29986	5.4	0.93884	9.44	0.25818	8.98	0.39912	8.8	-0.08929
5.38	1.33736	5.41	0.9402	9.46	0.25882	9	0.39998	8.82	-0.08805
5.39	1.34381	5.42	0.93888	9.48	0.2552	9.02	0.39139	8.84	-0.09373
5.4	1.33144	5.43	0.92401	9.5	0.25688	9.04	0.38334	8.86	-0.08776
5.41	1.29956	5.44	0.91409	9.52	0.26471	9.06	0.3868	8.88	-0.07792
5.42	1.26684	5.45	0.88995	9.54	0.27398	9.08	0.39192	8.9	-0.07986
5.43	1.23274	5.46	0.85543	9.56	0.28652	9.1	0.39807	8.92	-0.07433
5.44	1.19738	5.47	0.81993	9.58	0.29092	9.12	0.40351	8.94	-0.05413
5.45	1.14963	5.48	0.7823	9.6	0.29014	9.14	0.40248	8.96	-0.03237
5.46	1.09072	5.49	0.73774	9.62	0.30008	9.16	0.40235	8.98	-0.00414
5.47	0.99902	5.5	0.67822	9.64	0.30839	9.18	0.4044	9	0.02048
5.48	0.88861	5.51	0.5944	9.66	0.31268	9.2	0.41047	9.02	0.03169
5.49	0.7792	5.52	0.49806	9.68	0.31506	9.22	0.41049	9.04	0.03294
5.5	0.6876	5.53	0.40408	9.7	0.31423	9.24	0.39976	9.06	0.03243
5.51	0.60614	5.54	0.31828	9.72	0.30348	9.26	0.38108	9.08	0.03105
5.52	0.52328	5.55	0.24693	9.74	0.28636	9.28	0.35901	9.1	0.03129
5.53	0.44548	5.56	0.19	9.76	0.2725	9.3	0.3434	9.12	0.0343
5.54	0.39077	5.57	0.17301	9.78	0.2505	9.32	0.32849	9.14	0.02145
5.55	0.36068	5.58	0.19019	9.8	0.22514	9.34	0.31017	9.16	0.00632
5.56	0.34896	5.59	0.2249	9.82	0.20257	9.36	0.28737	9.18	-0.0097
5.57	0.33428	5.6	0.26266	9.84	0.18651	9.38	0.27224	9.2	-0.01796
5.58	0.28563	5.61	0.28	9.86	0.17438	9.4	0.26068	9.22	-0.02274
5.59	0.23149	5.62	0.28288	9.88	0.16932	9.42	0.25191	9.24	-0.02509
5.6	0.19289	5.63	0.27637	9.9	0.17268	9.44	0.24389	9.26	-0.01245
5.61	0.18031	5.64	0.26366	9.92	0.17287	9.46	0.23514	9.28	-0.00421
5.62	0.19446	5.65	0.26054	9.94	0.16183	9.48	0.23021	9.3	-0.0093
5.63	0.22213	5.66	0.26089	9.96	0.14724	9.5	0.21895	9.32	-0.01694
5.64	0.25101	5.67	0.26028	9.98	0.14041	9.52	0.20835	9.34	-0.02178
5.65	0.27246	5.68	0.24957	10	0.14346	9.54	0.20351	9.36	-0.0257
5.66	0.25956	5.69	0.22243	10.02	0.14128	9.56	0.19833	9.38	-0.03593
5.67	0.24317	5.7	0.21675	10.04	0.1309	9.58	0.19918	9.4	-0.0493
5.68	0.23625	5.71	0.23682	10.06	0.12314	9.6	0.2026	9.42	-0.05107
5.69	0.23873	5.72	0.26992	10.08	0.10999	9.62	0.19172	9.44	-0.05705
5.7	0.24946	5.73	0.31048	10.1	0.09654	9.64	0.17155	9.46	-0.06178
5.71	0.26111	5.74	0.33799	10.12	0.08966	9.66	0.15986	9.48	-0.04965
5.72	0.2598	5.75	0.37244	10.14	0.09201	9.68	0.16376	9.5	-0.02693
5.73	0.27122	5.76	0.4217	10.16	0.10637	9.7	0.18304	9.52	0.00151
5.74	0.31566	5.77	0.49645	10.18	0.11568	9.72	0.19573	9.54	0.02713
5.75	0.38676	5.78	0.58868	10.2	0.1217	9.74	0.20375	9.56	0.04246
5.76	0.45533	5.79	0.68865	10.22	0.1285	9.76	0.21105	9.58	0.05147
5.77	0.50387	5.8	0.77591	10.24	0.12934	9.78	0.22096	9.6	0.06484
5.78	0.52891	5.81	0.85598	10.26	0.12496	9.8	0.23107	9.62	0.0704
5.79	0.56052	5.82	0.92592	10.28	0.12232	9.82	0.24786	9.64	0.07529
5.8	0.60143	5.83	0.98798	10.3	0.13195	9.84	0.27076	9.66	0.07879
5.81	0.64376	5.84	1.04926	10.32	0.14216	9.86	0.28461	9.68	0.07431
5.82	0.69077	5.85	1.11533	10.34	0.14441	9.88	0.28889	9.7	0.07194
5.83	0.73372	5.86	1.18241	10.36	0.14754	9.9	0.29534	9.72	0.07792
5.84	0.76231	5.87	1.24082	10.38	0.15254	9.92	0.30713	9.74	0.0895
5.85	0.76352	5.88	1.26984	10.4	0.16158	9.94	0.31834	9.76	0.09825
5.86	0.74069	5.89	1.27386	10.42	0.17226	9.96	0.32955	9.78	0.10326
5.87	0.70091	5.9	1.25706	10.44	0.17926	9.98	0.33833	9.8	0.09967
5.88	0.67177	5.91	1.22869	10.46	0.18662	10	0.3435	9.82	0.09315
5.89	0.65937	5.92	1.19046	10.48	0.19008	10.02	0.33992	9.84	0.08969
5.9	0.67056	5.93	1.15874	10.5	0.18796	10.04	0.33256	9.86	0.09416
5.91	0.68714	5.94	1.11878	10.52	0.18644	10.06	0.33411	9.88	0.10585
5.92	0.69941	5.95	1.07015	10.54	0.1952	10.08	0.34195	9.9	0.11933
5.93	0.705	5.96	1.01151	10.56	0.20386	10.1	0.34979	9.92	0.12668
5.94	0.71068	5.97	0.95453	10.58	0.20879	10.12	0.35978	9.94	0.12897
5.95	0.72369	5.98	0.9114	10.6	0.2146	10.14	0.35942	9.96	0.13218
5.96	0.74505	5.99	0.86037	10.62	0.21718	10.16	0.3525	9.98	0.13602
5.97	0.75258	6	0.79105	10.64	0.22391	10.18	0.35352	10	0.14438
5.98	0.7529	6.01	0.7094	10.66	0.22991	10.2	0.35056	10.02	0.14864
5.99	0.77043	6.02	0.62717	10.68	0.2332	10.22	0.34914	10.04	0.14708
6	0.80877	6.03	0.55704	10.7	0.23202	10.24	0.35021	10.06	0.13176
6.01	0.86022	6.04	0.50136	10.72	0.21961	10.26	0.35199	10.08	0.10362
6.02	0.90911	6.05	0.45345	10.74	0.20622	10.28	0.35207	10.1	0.08652
6.03	0.94516	6.06	0.40499	10.76	0.19467	10.3	0.34206	10.12	0.07836
6.04	0.97072	6.07	0.36368	10.78	0.186	10.32	0.3413	10.14	0.07488
6.05	0.97713	6.08	0.32717	10.8	0.17454	10.34	0.34036	10.16	0.06727
6.06	0.95295	6.09	0.29298	10.82	0.16329	10.36	0.33195	10.18	0.05197
6.07	0.94068	6.1	0.27685	10.84	0.1617	10.38	0.32278	10.2	0.03987
6.08	0.94922	6.11	0.26314	10.86	0.16993	10.4	0.31794	10.22	0.03578
6.09	0.98201	6.12	0.25441	10.88	0.17717	10.42	0.31297	10.24	0.03473
6.1	1.04041	6.13	0.25369	10.9	0.18305	10.44	0.32058	10.26	0.04461
6.11	1.09948	6.14	0.25694	10.92	0.18422	10.46	0.33213	10.28	0.06077
6.12	1.13121	6.15	0.27433	10.94	0.186	10.48	0.33219	10.3	0.06743
6.13	1.1637	6.16	0.3005	10.96	0.18894	10.5	0.32638	10.32	0.06728
6.14	1.17755	6.17	0.33305	10.98	0.1838	10.52	0.3193	10.34	0.05927
6.15	1.19137	6.18	0.35485	11	0.18337	10.54	0.31823	10.36	0.05023
6.16	1.19128	6.19	0.36464	11.02	0.19069	10.56	0.32053	10.38	0.04971
6.17	1.18446	6.2	0.37317	11.04	0.19676	10.58	0.32924	10.4	0.04833
6.18	1.18749	6.21	0.40872	11.06	0.2002	10.6	0.33956	10.42	0.04861
6.19	1.18524	6.22	0.44362	11.08	0.20823	10.62	0.35903	10.44	0.0565
6.2	1.1626	6.23	0.48611	11.1	0.21898	10.64	0.37553	10.46	0.06453
6.21	1.11254	6.24	0.52753	11.12	0.22573	10.66	0.38848	10.48	0.07728
6.22	1.05351	6.25	0.57189	11.14	0.2279	10.68	0.39796	10.5	0.0927
6.23	0.99804	6.26	0.60583	11.16	0.23152	10.7	0.40043	10.52	0.1053
6.24	0.94979	6.27	0.62608	11.18	0.23672	10.72	0.40132	10.54	0.11678
6.25	0.91765	6.28	0.64109	11.2	0.23872	10.74	0.39641	10.56	0.12651
6.26	0.91337	6.29	0.67215	11.22	0.24149	10.76	0.38878	10.58	0.13759
6.27	0.94832	6.3	0.70829	11.24	0.25573	10.78	0.38577	10.6	0.15417
6.28	1.00777	6.31	0.7339	11.26	0.26763	10.8	0.3838	10.62	0.16834
6.29	1.06595	6.32	0.73764	11.28	0.26443	10.82	0.3775	10.64	0.17155
6.3	1.10954	6.33	0.73411	11.3	0.25367	10.84	0.36783	10.66	0.17173
6.31	1.13809	6.34	0.72746	11.32	0.24599	10.86	0.36199	10.68	0.16516
6.32	1.1552	6.35	0.73092	11.34	0.2467	10.88	0.36309	10.7	0.15754
6.33	1.1771	6.36	0.74393	11.36	0.24976	10.9	0.36515	10.72	0.15161
6.34	1.2026	6.37	0.76038	11.38	0.25578	10.92	0.36119	10.74	0.14557
6.35	1.22552	6.38	0.76551	11.4	0.25537	10.94	0.34555	10.76	0.13794
6.36	1.2399	6.39	0.73855	11.42	0.25421	10.96	0.33751	10.78	0.13798
6.37	1.24079	6.4	0.70004	11.44	0.25324	10.98	0.3384	10.8	0.13637
6.38	1.24605	6.41	0.67243	11.46	0.24382	11	0.33645	10.82	0.12549
6.39	1.25778	6.42	0.65955	11.48	0.23096	11.02	0.33637	10.84	0.10619
6.4	1.26304	6.43	0.64882	11.5	0.22445	11.04	0.33328	10.86	0.0862
6.41	1.25709	6.44	0.6276	11.52	0.2239	11.06	0.32939	10.88	0.07676
6.42	1.23175	6.45	0.59823	11.54	0.22051	11.08	0.32465	10.9	0.07634
6.43	1.19834	6.46	0.58268	11.56	0.21769	11.1	0.32511	10.92	0.07008
6.44	1.14656	6.47	0.57966	11.58	0.21931	11.12	0.33367	10.94	0.07051
6.45	1.08656	6.48	0.57244	11.6	0.21762	11.14	0.33322	10.96	0.07265
6.46	1.0457	6.49	0.56314	11.62	0.2247	11.16	0.33353	10.98	0.07707
6.47	1.0541	6.5	0.56223	11.64	0.24003	11.18	0.34418	11	0.09122
6.48	1.09141	6.51	0.57953	11.66	0.25295	11.2	0.35267	11.02	0.11195
6.49	1.12404	6.52	0.58169	11.68	0.26186	11.22	0.34889	11.04	0.13302
6.5	1.13583	6.53	0.56693	11.7	0.26027	11.24	0.34042	11.06	0.14331
6.51	1.12821	6.54	0.54922	11.72	0.24924	11.26	0.33373	11.08	0.14547
6.52	1.12593	6.55	0.54247	11.74	0.24481	11.28	0.33178	11.1	0.14931
6.53	1.14	6.56	0.55679	11.76	0.25077	11.3	0.34232	11.12	0.16614
6.54	1.1438	6.57	0.56733	11.78	0.2497	11.32	0.35623	11.14	0.18327
6.55	1.13635	6.58	0.57666	11.8	0.2424	11.34	0.36419	11.16	0.19746
6.56	1.08944	6.59	0.59966	11.82	0.23546	11.36	0.36913	11.18	0.21457
6.57	1.02952	6.6	0.6382	11.84	0.22715	11.38	0.37417	11.2	0.23169
6.58	0.96247	6.61	0.65526	11.86	0.21945	11.4	0.37868	11.22	0.25601
6.59	0.89088	6.62	0.63767	11.88	0.21609	11.42	0.3807	11.24	0.27651
6.6	0.84114	6.63	0.62275	11.9	0.20928	11.44	0.36876	11.26	0.28466
6.61	0.80782	6.64	0.62209	11.92	0.20192	11.46	0.35145	11.28	0.28772
6.62	0.79978	6.65	0.63237	11.94	0.19288	11.48	0.32558	11.3	0.28006
6.63	0.81058	6.66	0.63606	11.96	0.18713	11.5	0.303	11.32	0.27068
6.64	0.82208	6.67	0.62108	11.98	0.1827	11.52	0.29189	11.34	0.26601
6.65	0.84207	6.68	0.62263	12	0.1834	11.54	0.28598	11.36	0.26658
6.66	0.87123	6.69	0.62294	12.02	0.18908	11.56	0.28574	11.38	0.27469
6.67	0.90203	6.7	0.61416	12.04	0.19259	11.58	0.28067	11.4	0.28298
6.68	0.92139	6.71	0.59755	12.06	0.19025	11.6	0.27325	11.42	0.28357
6.69	0.93315	6.72	0.58395	12.08	0.18823	11.62	0.26698	11.44	0.27777
6.7	0.93671	6.73	0.57221	12.1	0.19699	11.64	0.26846	11.46	0.27535
6.71	0.93479	6.74	0.55425	12.12	0.20545	11.66	0.27033	11.48	0.26696
6.72	0.91148	6.75	0.51092	12.14	0.20914	11.68	0.27317	11.5	0.25932
6.73	0.87446	6.76	0.45698	12.16	0.21103	11.7	0.27828	11.52	0.25738
6.74	0.81432	6.77	0.38728	12.18	0.20848	11.72	0.27784	11.54	0.25665
6.75	0.76055	6.78	0.31577	12.2	0.20234	11.74	0.27429	11.56	0.25427
6.76	0.71656	6.79	0.26174	12.22	0.19528	11.76	0.27455	11.58	0.24103
6.77	0.67716	6.8	0.22798	12.24	0.18492	11.78	0.27465	11.6	0.22026
6.78	0.64178	6.81	0.21886	12.26	0.17922	11.8	0.27899	11.62	0.20295
6.79	0.60604	6.82	0.2308	12.28	0.18238	11.82	0.28973	11.64	0.19145
6.8	0.56755	6.83	0.24659	12.3	0.19321	11.84	0.30901	11.66	0.19663
6.81	0.54152	6.84	0.27977	12.32	0.20718	11.86	0.33597	11.68	0.20937
6.82	0.5352	6.85	0.33539	12.34	0.21332	11.88	0.35491	11.7	0.21421
6.83	0.54681	6.86	0.40614	12.36	0.22254	11.9	0.36439	11.72	0.21792
6.84	0.55809	6.87	0.4762	12.38	0.23292	11.92	0.36798	11.74	0.227
6.85	0.58265	6.88	0.53526	12.4	0.243	11.94	0.37195	11.76	0.23182
6.86	0.61149	6.89	0.59692	12.42	0.25973	11.96	0.3799	11.78	0.23858
6.87	0.64345	6.9	0.66426	12.44	0.2682	11.98	0.3857	11.8	0.24091
6.88	0.65371	6.91	0.72182	12.46	0.26813	12	0.38766	11.82	0.24272
6.89	0.64409	6.92	0.7625	12.48	0.26253	12.02	0.38856	11.84	0.23977
6.9	0.64534	6.93	0.80925	12.5	0.25517	12.04	0.39841	11.86	0.23367
6.91	0.666	6.94	0.86448	12.52	0.24783	12.06	0.41429	11.88	0.23597
6.92	0.68019	6.95	0.9078	12.54	0.24828	12.08	0.42869	11.9	0.24445
6.93	0.65112	6.96	0.92694	12.56	0.2459	12.1	0.43843	11.92	0.24874
6.94	0.57752	6.97	0.92109	12.58	0.23774	12.12	0.44112	11.94	0.24602
6.95	0.49598	6.98	0.91439	12.6	0.23417	12.14	0.441	11.96	0.24271
6.96	0.42469	6.99	0.89628	12.62	0.23332	12.16	0.44162	11.98	0.23948
6.97	0.39246	7	0.86524	12.64	0.23066	12.18	0.43438	12	0.22908
6.98	0.38114	7.01	0.81988	12.66	0.22786	12.2	0.4272	12.02	0.22058
6.99	0.39221	7.02	0.78955	12.68	0.22991	12.22	0.42754	12.04	0.21578
7	0.4295	7.03	0.78787	12.7	0.23094	12.24	0.42502	12.06	0.21162
7.01	0.46029	7.04	0.79858	12.72	0.22763	12.26	0.4222	12.08	0.20657
7.02	0.49234	7.05	0.80141	12.74	0.22861	12.28	0.42134	12.1	0.19884
7.03	0.51733	7.06	0.7942	12.76	0.23923	12.3	0.42741	12.12	0.20001
7.04	0.53401	7.07	0.78545	12.78	0.25387	12.32	0.43939	12.14	0.20431
7.05	0.54092	7.08	0.77888	12.8	0.2727	12.34	0.4512	12.16	0.20896
7.06	0.54248	7.09	0.75497	12.82	0.29	12.36	0.4569	12.18	0.21449
7.07	0.53984	7.1	0.71609	12.84	0.30542	12.38	0.45781	12.2	0.21952
7.08	0.53789	7.11	0.66777	12.86	0.32236	12.4	0.46107	12.22	0.22429
7.09	0.54172	7.12	0.61723	12.88	0.33596	12.42	0.4623	12.24	0.22522
7.1	0.53933	7.13	0.57037	12.9	0.34223	12.44	0.46501	12.26	0.22609
7.11	0.54398	7.14	0.53274	12.92	0.33286	12.46	0.46156	12.28	0.22092
7.12	0.56675	7.15	0.50841	12.94	0.32013	12.48	0.45718	12.3	0.2226
7.13	0.61881	7.16	0.50743	12.96	0.31175	12.5	0.44814	12.32	0.23092
7.14	0.68821	7.17	0.51503	12.98	0.30882	12.52	0.43447	12.34	0.23831
7.15	0.77985	7.18	0.54621	13	0.3066	12.54	0.41945	12.36	0.23984
7.16	0.87843	7.19	0.60281	13.02	0.30386	12.56	0.41341	12.38	0.24172
7.17	0.96972	7.2	0.66414	13.04	0.30393	12.58	0.41416	12.4	0.24758
7.18	1.05407	7.21	0.72782	13.06	0.3135	12.6	0.42057	12.42	0.25368
7.19	1.1238	7.22	0.77113	13.08	0.32558	12.62	0.42447	12.44	0.25662
7.2	1.2031	7.23	0.80361	13.1	0.32468	12.64	0.41734	12.46	0.25261
7.21	1.28214	7.24	0.83964	13.12	0.32005	12.66	0.40323	12.48	0.24137
7.22	1.33918	7.25	0.86949	13.14	0.31283	12.68	0.38362	12.5	0.2305
7.23	1.36386	7.26	0.88324	13.16	0.31164	12.7	0.36926	12.52	0.23157
7.24	1.37913	7.27	0.88817	13.18	0.31753	12.72	0.36371	12.54	0.23558
7.25	1.40246	7.28	0.89159	13.2	0.31819	12.74	0.361	12.56	0.23542
7.26	1.42018	7.29	0.89265	13.22	0.31307	12.76	0.36109	12.58	0.23472
7.27	1.43049	7.3	0.88503	13.24	0.3029	12.78	0.36159	12.6	0.22931
7.28	1.42749	7.31	0.87083	13.26	0.29463	12.8	0.36552	12.62	0.22693
7.29	1.41747	7.32	0.85355	13.28	0.29226	12.82	0.37346	12.64	0.22474
7.3	1.40447	7.33	0.83323	13.3	0.2925	12.84	0.3827	12.66	0.22538
7.31	1.37478	7.34	0.81079	13.32	0.28188	12.86	0.38343	12.68	0.2201
7.32	1.31446	7.35	0.78737	13.34	0.27402	12.88	0.38163	12.7	0.21251
7.33	1.24284	7.36	0.77253	13.36	0.26882	12.9	0.38058	12.72	0.20566
7.34	1.19078	7.37	0.77409	13.38	0.26278	12.92	0.38206	12.74	0.19867
7.35	1.1676	7.38	0.78136	13.4	0.25569	12.94	0.38632	12.76	0.19162
7.36	1.16711	7.39	0.78992	13.42	0.24749	12.96	0.3919	12.78	0.18666
7.37	1.17615	7.4	0.81048	13.44	0.24755	12.98	0.40133	12.8	0.19259
7.38	1.17291	7.41	0.81577	13.46	0.25856	13	0.4197	12.82	0.20945
7.39	1.16093	7.42	0.81194	13.48	0.26639	13.02	0.43713	12.84	0.22096
7.4	1.1337	7.43	0.80078	13.5	0.26631	13.04	0.44737	12.86	0.21933
7.41	1.09179	7.44	0.78539	13.52	0.26552	13.06	0.45794	12.88	0.2134
7.42	1.03476	7.45	0.75795	13.54	0.27484	13.08	0.47228	12.9	0.21204
7.43	0.95569	7.46	0.71923	13.56	0.28894	13.1	0.48706	12.92	0.21845
7.44	0.8712	7.47	0.66701	13.58	0.29827	13.12	0.4994	12.94	0.22586
7.45	0.79662	7.48	0.61935	13.6	0.30655	13.14	0.50615	12.96	0.23982
7.46	0.75055	7.49	0.57211	13.62	0.30995	13.16	0.50346	12.98	0.25334
7.47	0.74025	7.5	0.52526	13.64	0.3053	13.18	0.49893	13	0.26096
7.48	0.75029	7.51	0.49268	13.66	0.29944	13.2	0.49615	13.02	0.26782
7.49	0.77224	7.52	0.46322	13.68	0.29262	13.22	0.49284	13.04	0.27278
7.5	0.802	7.53	0.44166	13.7	0.28229	13.24	0.49094	13.06	0.28051
7.51	0.84281	7.54	0.42264	13.72	0.27099	13.26	0.48293	13.08	0.2883
7.52	0.877	7.55	0.40264	13.74	0.26514	13.28	0.47176	13.1	0.29733
7.53	0.90287	7.56	0.38602	13.76	0.26456	13.3	0.46316	13.12	0.30257
7.54	0.89375	7.57	0.35943	13.78	0.26854	13.32	0.45896	13.14	0.30785
7.55	0.86816	7.58	0.33662	13.8	0.27348	13.34	0.456	13.16	0.30991
7.56	0.83445	7.59	0.32077	13.82	0.28159	13.36	0.45449	13.18	0.31149
7.57	0.81296	7.6	0.30682	13.84	0.29399	13.38	0.45112	13.2	0.31204
7.58	0.81339	7.61	0.29791	13.86	0.3048	13.4	0.44331	13.22	0.31199
7.59	0.8156	7.62	0.28352	13.88	0.30402	13.42	0.43117	13.24	0.31456
7.6	0.81412	7.63	0.27926	13.9	0.3013	13.44	0.42226	13.26	0.32672
7.61	0.78519	7.64	0.27708	13.92	0.31451	13.46	0.42477	13.28	0.35429
7.62	0.74545	7.65	0.26773	13.94	0.33073	13.48	0.43015	13.3	0.38464
7.63	0.7213	7.66	0.25864	13.96	0.34348	13.5	0.43306	13.32	0.40325
7.64	0.70584	7.67	0.26035	13.98	0.35252	13.52	0.43828	13.34	0.40323
7.65	0.68518	7.68	0.2586	14	0.35573	13.54	0.44558	13.36	0.39557
7.66	0.65203	7.69	0.25517	14.02	0.35851	13.56	0.44996	13.38	0.38762
7.67	0.61828	7.7	0.25642	14.04	0.36105	13.58	0.4497	13.4	0.38041
7.68	0.59658	7.71	0.2814	14.06	0.36638	13.6	0.45015	13.42	0.37417
7.69	0.57956	7.72	0.32412	14.08	0.37537	13.62	0.45062	13.44	0.36673
7.7	0.57223	7.73	0.37922	14.1	0.3747	13.64	0.44425	13.46	0.35613
7.71	0.5808	7.74	0.43468	14.12	0.37024	13.66	0.43371	13.48	0.34195
7.72	0.59426	7.75	0.48276	14.14	0.37447	13.68	0.43057	13.5	0.33395
7.73	0.63858	7.76	0.53811	14.16	0.37457	13.7	0.43235	13.52	0.32651
7.74	0.69184	7.77	0.59093	14.18	0.37052	13.72	0.43522	13.54	0.32057
7.75	0.73951	7.78	0.62403	14.2	0.3689	13.74	0.4365	13.56	0.3189
7.76	0.77563	7.79	0.63233	14.22	0.37207	13.76	0.43651	13.58	0.31286
7.77	0.7906	7.8	0.62054	14.24	0.37679	13.78	0.43773	13.6	0.30955
7.78	0.79134	7.81	0.58946	14.26	0.37145	13.8	0.43733	13.62	0.2993
7.79	0.78901	7.82	0.56732	14.28	0.36012	13.82	0.43495	13.64	0.28218
7.8	0.77873	7.83	0.54506	14.3	0.35681	13.84	0.43979	13.66	0.27155
7.81	0.77931	7.84	0.53269	14.32	0.35842	13.86	0.44381	13.68	0.27033
7.82	0.78159	7.85	0.53373	14.34	0.3632	13.88	0.44615	13.7	0.27444
7.83	0.79065	7.86	0.54271	14.36	0.36308	13.9	0.44628	13.72	0.27515
7.84	0.8023	7.87	0.53479	14.38	0.36042	13.92	0.44315	13.74	0.27215
7.85	0.80294	7.88	0.50272	14.4	0.35759	13.94	0.43729	13.76	0.2676
7.86	0.79742	7.89	0.43981	14.42	0.34949	13.96	0.4292	13.78	0.25546
7.87	0.79369	7.9	0.37124	14.44	0.35048	13.98	0.42731	13.8	0.24556
7.88	0.79049	7.91	0.30604	14.46	0.35808	14	0.43217	13.82	0.24571
7.89	0.79583	7.92	0.24182	14.48	0.36128	14.02	0.43558	13.84	0.24722
7.9	0.79782	7.93	0.17916	14.5	0.36718	14.04	0.44064	13.86	0.24789
7.91	0.78412	7.94	0.1256	14.52	0.37504	14.06	0.44606	13.88	0.24676
7.92	0.75658	7.95	0.0718	14.54	0.38373	14.08	0.45448	13.9	0.24813
7.93	0.73398	7.96	0.01868	14.56	0.40009	14.1	0.46813	13.92	0.25779
7.94	0.72399	7.97	-0.02489	14.58	0.42067	14.12	0.48458	13.94	0.27879
7.95	0.74396	7.98	-0.03575	14.6	0.44424	14.14	0.50309	13.96	0.30227
7.96	0.77733	7.99	-0.02105	14.62	0.46412	14.16	0.51523	13.98	0.32577
7.97	0.81154	8	0.00808	14.64	0.4793	14.18	0.52432	14	0.34535
7.98	0.83147	8.01	0.03692	14.66	0.48591	14.2	0.5348	14.02	0.35721
7.99	0.82873	8.02	0.06124	14.68	0.49368	14.22	0.55075	14.04	0.37362
8	0.81241	8.03	0.09384	14.7	0.50256	14.24	0.55994	14.06	0.38881
8.01	0.79544	8.04	0.14355	14.72	0.50858	14.26	0.56451	14.08	0.39305
8.02	0.79754	8.05	0.20644	14.74	0.51185	14.28	0.56938	14.1	0.38687
8.03	0.82723	8.06	0.28323	14.76	0.51004	14.3	0.57158	14.12	0.37205
8.04	0.86729	8.07	0.36832	14.78	0.50914	14.32	0.5767	14.14	0.3586
8.05	0.90375	8.08	0.45667	14.8	0.51072	14.34	0.58068	14.16	0.3564
8.06	0.92081	8.09	0.55332	14.82	0.51061	14.36	0.5784	14.18	0.35839
8.07	0.92443	8.1	0.64803	14.84	0.51257	14.38	0.57695	14.2	0.36149
8.08	0.93718	8.11	0.74596	14.86	0.51372	14.4	0.5811	14.22	0.36334
8.09	0.97061	8.12	0.8419	14.88	0.51336	14.42	0.58576	14.24	0.36748
8.1	1.02445	8.13	0.93539	14.9	0.50741	14.44	0.58356	14.26	0.37033
8.11	1.08283	8.14	1.01767	14.92	0.504	14.46	0.57977	14.28	0.37149
8.12	1.13282	8.15	1.09472	14.94	0.50111	14.48	0.57748	14.3	0.37258
8.13	1.17155	8.16	1.16117	14.96	0.48861	14.5	0.57013	14.32	0.37248
8.14	1.17944	8.17	1.19755	14.98	0.47203	14.52	0.55998	14.34	0.37233
8.15	1.15857	8.18	1.19485	15	0.46161	14.54	0.55603	14.36	0.37446
8.16	1.11839	8.19	1.17646	15.02	0.4591	14.56	0.55765	14.38	0.3781
8.17	1.07235	8.2	1.16134	15.04	0.45455	14.58	0.55959	14.4	0.37927
8.18	1.01065	8.21	1.13839	15.06	0.44485	14.6	0.55983	14.42	0.37405
8.19	0.94389	8.22	1.11255	15.08	0.44307	14.62	0.55808	14.44	0.37268
8.2	0.87562	8.23	1.08866	15.1	0.44252	14.64	0.55632	14.46	0.37634
8.21	0.82529	8.24	1.08411	15.12	0.44067	14.66	0.54966	14.48	0.38085
8.22	0.77083	8.25	1.07716	15.14	0.43908	14.68	0.54245	14.5	0.38452
8.23	0.70973	8.26	1.04313	15.16	0.43199	14.7	0.5326	14.52	0.38417
8.24	0.64562	8.27	0.98628	15.18	0.42536	14.72	0.52314	14.54	0.38475
8.25	0.59187	8.28	0.92348	15.2	0.42244	14.74	0.51553	14.56	0.38437
8.26	0.56692	8.29	0.87514	15.22	0.42071	14.76	0.51192	14.58	0.38478
8.27	0.56969	8.3	0.84894	15.24	0.42606	14.78	0.51295	14.6	0.38991
8.28	0.57532	8.31	0.82919	15.26	0.42561	14.8	0.51492	14.62	0.39252
8.29	0.57539	8.32	0.80961	15.28	0.42147	14.82	0.51311	14.64	0.38969
8.3	0.55948	8.33	0.78512	15.3	0.42624	14.84	0.51294	14.66	0.39355
8.31	0.53848	8.34	0.76372	15.32	0.4265	14.86	0.51475	14.68	0.39932
8.32	0.52336	8.35	0.75108	15.34	0.42218	14.88	0.51856	14.7	0.40256
8.33	0.51966	8.36	0.75329	15.36	0.42162	14.9	0.52497	14.72	0.40268
8.34	0.52788	8.37	0.76572	15.38	0.41878	14.92	0.52962	14.74	0.39995
8.35	0.54748	8.38	0.78768	15.4	0.41429	14.94	0.52973	14.76	0.39385
8.36	0.55541	8.39	0.80632	15.42	0.40544	14.96	0.52497	14.78	0.38575
8.37	0.5571	8.4	0.82068	15.44	0.39284	14.98	0.51903	14.8	0.37441
8.38	0.55849	8.41	0.83748	15.46	0.3825	15	0.51619	14.82	0.36353
8.39	0.56026	8.42	0.86085	15.48	0.37688	15.02	0.51153	14.84	0.36046
8.4	0.5697	8.43	0.88882	15.5	0.37259	15.04	0.49911	14.86	0.35596
8.41	0.58457	8.44	0.91874	15.52	0.37219	15.06	0.49406	14.88	0.35018
8.42	0.60675	8.45	0.94916	15.54	0.37277	15.08	0.49185	14.9	0.34839
8.43	0.64605	8.46	0.98523	15.56	0.37428	15.1	0.49016	14.92	0.34988
8.44	0.67996	8.47	1.02449	15.58	0.38062	15.12	0.49506	14.94	0.35244
8.45	0.69482	8.48	1.04929	15.6	0.39418	15.14	0.50517	14.96	0.36142
8.46	0.70167	8.49	1.05844	15.62	0.40922	15.16	0.51559	14.98	0.36967
8.47	0.7234	8.5	1.06377	15.64	0.42276	15.18	0.52625	15	0.37094
8.48	0.77966	8.51	1.08003	15.66	0.43109	15.2	0.53786	15.02	0.36621
8.49	0.84761	8.52	1.10335	15.68	0.43697	15.22	0.54097	15.04	0.36045
8.5	0.90619	8.53	1.11533	15.7	0.43989	15.24	0.53747	15.06	0.35441
8.51	0.94151	8.54	1.10618	15.72	0.43971	15.26	0.53155	15.08	0.34564
8.52	0.95524	8.55	1.08387	15.74	0.43942	15.28	0.52722	15.1	0.33898
8.53	0.93903	8.56	1.05518	15.76	0.43858	15.3	0.52435	15.12	0.33923
8.54	0.90557	8.57	1.02443	15.78	0.44412	15.32	0.52354	15.14	0.34041
8.55	0.85614	8.58	0.98484	15.8	0.46076	15.34	0.5312	15.16	0.34827
8.56	0.8107	8.59	0.94895	15.82	0.47722	15.36	0.53814	15.18	0.35162
8.57	0.76763	8.6	0.92069	15.84	0.48769	15.38	0.54285	15.2	0.35004
8.58	0.71197	8.61	0.89735	15.86	0.49649	15.4	0.54785	15.22	0.35334
8.59	0.66491	8.62	0.88173	15.88	0.50639	15.42	0.54586	15.24	0.3544
8.6	0.63513	8.63	0.87277	15.9	0.51677	15.44	0.54683	15.26	0.35721
8.61	0.62386	8.64	0.8598	15.92	0.52993	15.46	0.5499	15.28	0.36234
8.62	0.60824	8.65	0.83597	15.94	0.54048	15.48	0.55559	15.3	0.36919
8.63	0.60628	8.66	0.80621	15.96	0.54664	15.5	0.56583	15.32	0.37727
8.64	0.62858	8.67	0.77984	15.98	0.55644	15.52	0.57829	15.34	0.38583
8.65	0.6635	8.68	0.76404	16	0.56513	15.54	0.58337	15.36	0.39117
8.66	0.68455	8.69	0.75261	16.02	0.56757	15.56	0.58626	15.38	0.39525
8.67	0.68054	8.7	0.74224	16.04	0.57582	15.58	0.59516	15.4	0.39993
8.68	0.65123	8.71	0.72892	16.06	0.58182	15.6	0.60675	15.42	0.40142
8.69	0.62195	8.72	0.69933	16.08	0.5882	15.62	0.61496	15.44	0.40221
8.7	0.58926	8.73	0.66045	16.1	0.59307	15.64	0.62233	15.46	0.40644
8.71	0.56364	8.74	0.62502	16.12	0.5924	15.66	0.629	15.48	0.40344
8.72	0.55318	8.75	0.60587	16.14	0.59809	15.68	0.63656	15.5	0.4026
8.73	0.55528	8.76	0.60226	16.16	0.61212	15.7	0.64727	15.52	0.4098
8.74	0.56939	8.77	0.60653	16.18	0.62855	15.72	0.65702	15.54	0.42451
8.75	0.59373	8.78	0.61901	16.2	0.64447	15.74	0.6629	15.56	0.44489
8.76	0.60762	8.79	0.62803	16.22	0.65389	15.76	0.66439	15.58	0.46058
8.77	0.62121	8.8	0.63724	16.24	0.65739	15.78	0.66487	15.6	0.46959
8.78	0.63678	8.81	0.65545	16.26	0.66359	15.8	0.66799	15.62	0.47547
8.79	0.66295	8.82	0.66788	16.28	0.67308	15.82	0.67397	15.64	0.4842
8.8	0.70566	8.83	0.67948	16.3	0.68111	15.84	0.68078	15.66	0.49505
8.81	0.74029	8.84	0.69054	16.32	0.68237	15.86	0.69062	15.68	0.50676
8.82	0.76963	8.85	0.71037	16.34	0.67995	15.88	0.69996	15.7	0.51901
8.83	0.78628	8.86	0.73052	16.36	0.67552	15.9	0.71209	15.72	0.52612
8.84	0.78463	8.87	0.73643	16.38	0.6713	15.92	0.72194	15.74	0.52558
8.85	0.76579	8.88	0.7212	16.4	0.67545	15.94	0.73082	15.76	0.52935
8.86	0.74223	8.89	0.7064	16.42	0.68287	15.96	0.73565	15.78	0.52837
8.87	0.71847	8.9	0.69706	16.44	0.68632	15.98	0.73303	15.8	0.52161
8.88	0.70835	8.91	0.69444	16.46	0.68536	16	0.72696	15.82	0.51686
8.89	0.69363	8.92	0.69574	16.48	0.68378	16.02	0.7166	15.84	0.51513
8.9	0.67625	8.93	0.7021	16.5	0.68626	16.04	0.70857	15.86	0.51699
8.91	0.65494	8.94	0.71119	16.52	0.68981	16.06	0.70227	15.88	0.51817
8.92	0.63142	8.95	0.73145	16.54	0.69813	16.08	0.7016	15.9	0.52714
8.93	0.60897	8.96	0.7601	16.56	0.70686	16.1	0.70138	15.92	0.5371
8.94	0.5835	8.97	0.78759	16.58	0.71508	16.12	0.70071	15.94	0.53766
8.95	0.55405	8.98	0.81145	16.6	0.72356	16.14	0.70637	15.96	0.53762
8.96	0.52485	8.99	0.82964	16.62	0.72627	16.16	0.71127	15.98	0.53613
8.97	0.49302	9	0.85512	16.64	0.72956	16.18	0.71447	16	0.53779
8.98	0.47236	9.01	0.88597	16.66	0.72737	16.2	0.712	16.02	0.53837
8.99	0.46961	9.02	0.90794	16.68	0.71792	16.22	0.70511	16.04	0.5334
9	0.4902	9.03	0.92355	16.7	0.71195	16.24	0.70294	16.06	0.53297
9.01	0.52524	9.04	0.92539	16.72	0.70571	16.26	0.69744	16.08	0.52634
9.02	0.5685	9.05	0.92258	16.74	0.7004	16.28	0.69336	16.1	0.51959
9.03	0.63343	9.06	0.92879	16.76	0.69803	16.3	0.69196	16.12	0.516
9.04	0.69358	9.07	0.94067	16.78	0.69381	16.32	0.68427	16.14	0.5124
9.05	0.71646	9.08	0.94882	16.8	0.68359	16.34	0.67324	16.16	0.50952
9.06	0.70264	9.09	0.93989	16.82	0.68051	16.36	0.67504	16.18	0.51102
9.07	0.67765	9.1	0.92705	16.84	0.68621	16.38	0.68183	16.2	0.51596
9.08	0.67044	9.11	0.90799	16.86	0.69244	16.4	0.68862	16.22	0.52033
9.09	0.67642	9.12	0.87185	16.88	0.70081	16.42	0.69545	16.24	0.52338
9.1	0.69077	9.13	0.84174	16.9	0.70799	16.44	0.69848	16.26	0.53071
9.11	0.71866	9.14	0.82509	16.92	0.71985	16.46	0.70124	16.28	0.54497
9.12	0.75819	9.15	0.82921	16.94	0.73415	16.48	0.7023	16.3	0.56074
9.13	0.79521	9.16	0.83925	16.96	0.74717	16.5	0.70165	16.32	0.57234
9.14	0.84008	9.17	0.83388	16.98	0.76005	16.52	0.70836	16.34	0.59
9.15	0.88576	9.18	0.81789	17	0.76409	16.54	0.71598	16.36	0.60215
9.16	0.93885	9.19	0.80985	17.02	0.76304	16.56	0.72134	16.38	0.60616
9.17	0.99363	9.2	0.81493	17.04	0.76393	16.58	0.72851	16.4	0.60956
9.18	1.03488	9.21	0.83627	17.06	0.77008	16.6	0.73445	16.42	0.6125
9.19	1.06654	9.22	0.84753	17.08	0.77546	16.62	0.73912	16.44	0.6189
9.2	1.08223	9.23	0.852	17.1	0.773	16.64	0.73676	16.46	0.62136
9.21	1.06808	9.24	0.84505	17.12	0.76799	16.66	0.72862	16.48	0.61903
9.22	1.04136	9.25	0.83437	17.14	0.76604	16.68	0.72131	16.5	0.61391
9.23	1.00956	9.26	0.82255	17.16	0.76443	16.7	0.7162	16.52	0.60499
9.24	0.99162	9.27	0.80471	17.18	0.77377	16.72	0.71486	16.54	0.60253
9.25	0.98548	9.28	0.78076	17.2	0.78938	16.74	0.71714	16.56	0.60847
9.26	0.98157	9.29	0.75572	17.22	0.80598	16.76	0.72175	16.58	0.6165
9.27	0.97555	9.3	0.73039	17.24	0.82458	16.78	0.72685	16.6	0.62748
9.28	0.97	9.31	0.73046	17.26	0.84566	16.8	0.73053	16.62	0.64409
9.29	0.96337	9.32	0.74799	17.28	0.8671	16.82	0.73592	16.64	0.66368
9.3	0.95932	9.33	0.77113	17.3	0.88288	16.84	0.74171	16.66	0.68196
9.31	0.95924	9.34	0.79041	17.32	0.89068	16.86	0.74677	16.68	0.69259
9.32	0.9549	9.35	0.8123	17.34	0.89693	16.88	0.75512	16.7	0.69702
9.33	0.9456	9.36	0.82733	17.36	0.90593	16.9	0.75987	16.72	0.69456
9.34	0.92488	9.37	0.84008	17.38	0.91546	16.92	0.76617	16.74	0.69299
9.35	0.89977	9.38	0.85156	17.4	0.921	16.94	0.77731	16.76	0.69502
9.36	0.87876	9.39	0.86456	17.42	0.92849	16.96	0.78934	16.78	0.70066
9.37	0.86252	9.4	0.88068	17.44	0.94084	16.98	0.80211	16.8	0.70557
9.38	0.85745	9.41	0.89843	17.46	0.94808	17	0.80556	16.82	0.70475
9.39	0.85481	9.42	0.90043	17.48	0.95026	17.02	0.8057	16.84	0.69922
9.4	0.8605	9.43	0.90197	17.5	0.95471	17.04	0.80641	16.86	0.69526
9.41	0.87694	9.44	0.90554	17.52	0.95744	17.06	0.80868	16.88	0.688
9.42	0.88967	9.45	0.91759	17.54	0.96181	17.08	0.8187	16.9	0.68717
9.43	0.89815	9.46	0.93088	17.56	0.96382	17.1	0.83027	16.92	0.69156
9.44	0.88969	9.47	0.92604	17.58	0.96174	17.12	0.83877	16.94	0.69812
9.45	0.86626	9.48	0.89433	17.6	0.96274	17.14	0.84429	16.96	0.70522
9.46	0.83772	9.49	0.84545	17.62	0.97422	17.16	0.8547	16.98	0.71195
9.47	0.81464	9.5	0.79587	17.64	0.99028	17.18	0.86427	17	0.71671
9.48	0.80304	9.51	0.74769	17.66	1.00641	17.2	0.87347	17.02	0.72174
9.49	0.80802	9.52	0.70608	17.68	1.0175	17.22	0.87909	17.04	0.72597
9.5	0.82326	9.53	0.67758	17.7	1.02536	17.24	0.88287	17.06	0.73511
9.51	0.84233	9.54	0.66576	17.72	1.03352	17.26	0.89244	17.08	0.74772
9.52	0.8493	9.55	0.66351	17.74	1.04385	17.28	0.90607	17.1	0.7562
9.53	0.83597	9.56	0.66689	17.76	1.05377	17.3	0.91792	17.12	0.76295
9.54	0.81709	9.57	0.6723	17.78	1.06178	17.32	0.9266	17.14	0.77061
9.55	0.79248	9.58	0.68182	17.8	1.06205	17.34	0.92322	17.16	0.76581
9.56	0.7745	9.59	0.69287	17.82	1.06437	17.36	0.91842	17.18	0.76018
9.57	0.74058	9.6	0.6954	17.84	1.06802	17.38	0.91781	17.2	0.75722
9.58	0.70154	9.61	0.68678	17.86	1.0672	17.4	0.91896	17.22	0.75708
9.59	0.67198	9.62	0.65119	17.88	1.06279	17.42	0.92113	17.24	0.75885
9.6	0.64766	9.63	0.60696	17.9	1.0585	17.44	0.91958	17.26	0.75543
9.61	0.62364	9.64	0.56875	17.92	1.05754	17.46	0.92141	17.28	0.75255
9.62	0.61125	9.65	0.55639	17.94	1.05738	17.48	0.9263	17.3	0.7513
9.63	0.62013	9.66	0.56034	17.96	1.06005	17.5	0.93598	17.32	0.75446
9.64	0.65103	9.67	0.5662	17.98	1.07292	17.52	0.94935	17.34	0.76514
9.65	0.67458	9.68	0.56176	18	1.08822	17.54	0.96048	17.36	0.7764
9.66	0.67046	9.69	0.56504	18.02	1.10335	17.56	0.97276	17.38	0.78796
9.67	0.64923	9.7	0.57764	18.04	1.11671	17.58	0.98413	17.4	0.80077
9.68	0.62268	9.71	0.59974	18.06	1.12151	17.6	0.9897	17.42	0.81091
9.69	0.60537	9.72	0.60994	18.08	1.1224	17.62	0.99506	17.44	0.81433
9.7	0.61214	9.73	0.61397	18.1	1.12216	17.64	1.00054	17.46	0.81146
9.71	0.6318	9.74	0.62091	18.12	1.11723	17.66	1.00692	17.48	0.80151
9.72	0.63783	9.75	0.62352	18.14	1.11452	17.68	1.01652	17.5	0.797
9.73	0.62062	9.76	0.62013	18.16	1.12113	17.7	1.02844	17.52	0.80402
9.74	0.59127	9.77	0.62465	18.18	1.13269	17.72	1.04525	17.54	0.81853
9.75	0.57865	9.78	0.63681	18.2	1.14763	17.74	1.06194	17.56	0.83368
9.76	0.59303	9.79	0.65281	18.22	1.16347	17.76	1.07337	17.58	0.84439
9.77	0.61683	9.8	0.67055	18.24	1.17438	17.78	1.08066	17.6	0.84819
9.78	0.64321	9.81	0.69008	18.26	1.17891	17.8	1.08675	17.62	0.85149
9.79	0.66254	9.82	0.70012	18.28	1.18019	17.82	1.09941	17.64	0.85753
9.8	0.67132	9.83	0.70859	18.3	1.18424	17.84	1.11568	17.66	0.86644
9.81	0.67818	9.84	0.70383	18.32	1.19133	17.86	1.12804	17.68	0.87378
9.82	0.68807	9.85	0.70421	18.34	1.20001	17.88	1.13906	17.7	0.88275
9.83	0.70568	9.86	0.69892	18.36	1.2119	17.9	1.15103	17.72	0.89869
9.84	0.72121	9.87	0.68157	18.38	1.22894	17.92	1.16557	17.74	0.91941
9.85	0.72644	9.88	0.65376	18.4	1.24629	17.94	1.17834	17.76	0.93691
9.86	0.72865	9.89	0.62502	18.42	1.2607	17.96	1.19262	17.78	0.94888
9.87	0.73787	9.9	0.61168	18.44	1.27243	17.98	1.20624	17.8	0.95902
9.88	0.76023	9.91	0.61723	18.46	1.28311	18	1.21942	17.82	0.97484
9.89	0.78977	9.92	0.6366	18.48	1.29655	18.02	1.23617	17.84	0.99774
9.9	0.81209	9.93	0.66336	18.5	1.31436	18.04	1.25387	17.86	1.01997
9.91	0.82588	9.94	0.69086	18.52	1.33349	18.06	1.26769	17.88	1.03936
9.92	0.82769	9.95	0.71788	18.54	1.35055	18.08	1.27574	17.9	1.0561
9.93	0.81247	9.96	0.73808	18.56	1.36283	18.1	1.27819	17.92	1.06824
9.94	0.78469	9.97	0.74726	18.58	1.37238	18.12	1.28344	17.94	1.07722
9.95	0.75679	9.98	0.7403	18.6	1.37879	18.14	1.29467	17.96	1.08701
9.96	0.74016	9.99	0.73606	18.62	1.38636	18.16	1.30789	17.98	1.10044
9.97	0.73497	10	0.73626	18.64	1.39908	18.18	1.31832	18	1.11237
9.98	0.74277	10.01	0.73752	18.66	1.4114	18.2	1.32307	18.02	1.11912
9.99	0.7515	10.02	0.73521	18.68	1.42216	18.22	1.32635	18.04	1.12376
10	0.75827	10.03	0.74475	18.7	1.43132	18.24	1.33061	18.06	1.12483
10.01	0.76262	10.04	0.76569	18.72	1.43824	18.26	1.33594	18.08	1.12394
10.02	0.78109	10.05	0.79263	18.74	1.44792	18.28	1.33905	18.1	1.12104
10.03	0.80322	10.06	0.80441	18.76	1.45739	18.3	1.33974	18.12	1.11838
10.04	0.81371	10.07	0.80063	18.78	1.46782	18.32	1.33928	18.14	1.12068
10.05	0.80755	10.08	0.79506	18.8	1.47535	18.34	1.33974	18.16	1.12503
10.06	0.79622	10.09	0.80233	18.82	1.4816	18.36	1.34005	18.18	1.1302
10.07	0.78879	10.1	0.80711	18.84	1.48733	18.38	1.33815	18.2	1.13405
10.08	0.78785	10.11	0.81093	18.86	1.48815	18.4	1.33452	18.22	1.13457
10.09	0.79708	10.12	0.81598	18.88	1.48717	18.42	1.33276	18.24	1.13434
10.1	0.81859	10.13	0.82554	18.9	1.4843	18.44	1.32958	18.26	1.13271
10.11	0.832	10.14	0.83201	18.92	1.48207	18.46	1.32613	18.28	1.13292
10.12	0.82897	10.15	0.82733	18.94	1.48674	18.48	1.32602	18.3	1.13931
10.13	0.82212	10.16	0.81911	18.96	1.49894	18.5	1.32766	18.32	1.14819
10.14	0.83447	10.17	0.81565	18.98	1.51104	18.52	1.33371	18.34	1.1542
10.15	0.86677	10.18	0.81131	19	1.52124	18.54	1.3426	18.36	1.1597
10.16	0.8901	10.19	0.80275	19.02	1.52619	18.56	1.3507	18.38	1.16322
10.17	0.88636	10.2	0.78928	19.04	1.52799	18.58	1.35606	18.4	1.16473
10.18	0.87029	10.21	0.76893	19.06	1.52851	18.6	1.36385	18.42	1.17333
10.19	0.8525	10.22	0.74623	19.08	1.52912	18.62	1.37114	18.44	1.18249
10.2	0.83566	10.23	0.72312	19.1	1.53139	18.64	1.37572	18.46	1.18964
10.21	0.82841	10.24	0.70419	19.12	1.53829	18.66	1.37732	18.48	1.1974
10.22	0.83043	10.25	0.69675	19.14	1.54442	18.68	1.38071	18.5	1.20829
10.23	0.84218	10.26	0.68356	19.16	1.55166	18.7	1.39111	18.52	1.22445
10.24	0.85653	10.27	0.66241	19.18	1.55733	18.72	1.40127	18.54	1.2398
10.25	0.85619	10.28	0.63349	19.2	1.56067	18.74	1.4047	18.56	1.2488
10.26	0.86259	10.29	0.60822	19.22	1.5634	18.76	1.40561	18.58	1.25621
10.27	0.87582	10.3	0.60546	19.24	1.56991	18.78	1.41023	18.6	1.26798
10.28	0.90013	10.31	0.61986	19.26	1.58278	18.8	1.41975	18.62	1.28425
10.29	0.93005	10.32	0.64609	19.28	1.59464	18.82	1.42402	18.64	1.2946
10.3	0.95922	10.33	0.68179	19.3	1.60192	18.84	1.4248	18.66	1.29674
10.31	0.98463	10.34	0.71512	19.32	1.6099	18.86	1.43153	18.68	1.30352
10.32	1.01029	10.35	0.75219	19.34	1.61786	18.88	1.44125	18.7	1.31363
10.33	1.02096	10.36	0.78286	19.36	1.62447	18.9	1.44986	18.72	1.32098
10.34	1.03119	10.37	0.81557	19.38	1.62582	18.92	1.45748	18.74	1.32564
10.35	1.05774	10.38	0.84505	19.4	1.62782	18.94	1.46553	18.76	1.33338
10.36	1.08565	10.39	0.86668	19.42	1.63366	18.96	1.47211	18.78	1.3413
10.37	1.10532	10.4	0.86938	19.44	1.63864	18.98	1.47754	18.8	1.34206
10.38	1.11119	10.41	0.86982	19.46	1.63617	19	1.48316	18.82	1.34074
10.39	1.11288	10.42	0.87901	19.48	1.62728	19.02	1.48961	18.84	1.3387
10.4	1.11956	10.43	0.90582	19.5	1.62093	19.04	1.49305	18.86	1.33319
10.41	1.12941	10.44	0.93744	19.52	1.62021	19.06	1.49445	18.88	1.32885
10.42	1.1387	10.45	0.96248	19.54	1.62551	19.08	1.49648	18.9	1.33052
10.43	1.1479	10.46	0.98692	19.56	1.62728	19.1	1.49438	18.92	1.33237
10.44	1.16553	10.47	1.01646	19.58	1.62825	19.12	1.49305	18.94	1.33385
10.45	1.19104	10.48	1.04794	19.6	1.62476	19.14	1.49066	18.96	1.33352
10.46	1.20397	10.49	1.07554	19.62	1.61685	19.16	1.48784	18.98	1.32983
10.47	1.19957	10.5	1.09123	19.64	1.6062	19.18	1.48802	19	1.32607
10.48	1.1865	10.51	1.10201	19.66	1.59655	19.2	1.49004	19.02	1.32271
10.49	1.17683	10.52	1.11203	19.68	1.58961	19.22	1.49078	19.04	1.31897
10.5	1.17277	10.53	1.11407	19.7	1.58721	19.24	1.49158	19.06	1.3182
10.51	1.16989	10.54	1.10867	19.72	1.58545	19.26	1.50005	19.08	1.32121
10.52	1.16555	10.55	1.09468	19.74	1.58155	19.28	1.51022	19.1	1.32512
10.53	1.15143	10.56	1.07356	19.76	1.58143	19.3	1.5207	19.12	1.33654
10.54	1.1281	10.57	1.04965	19.78	1.58474	19.32	1.53376	19.14	1.35065
10.55	1.08397	10.58	1.02071	19.8	1.59211	19.34	1.54756	19.16	1.36701
10.56	1.02965	10.59	0.9873	19.82	1.59601	19.36	1.55643	19.18	1.37907
10.57	0.967	10.6	0.94877	19.84	1.59485	19.38	1.56126	19.2	1.38536
10.58	0.90511	10.61	0.90179	19.86	1.59565	19.4	1.56873	19.22	1.39477
10.59	0.8333	10.62	0.84316	19.88	1.59758	19.42	1.57213	19.24	1.40182
10.6	0.76214	10.63	0.77995	19.9	1.60118	19.44	1.57271	19.26	1.40921
10.61	0.70515	10.64	0.72283	19.92	1.60456	19.46	1.57371	19.28	1.41738
10.62	0.67351	10.65	0.66966	19.94	1.60394	19.48	1.5784	19.3	1.42414
10.63	0.66378	10.66	0.62358	19.96	1.60196	19.5	1.58652	19.32	1.43206
10.64	0.6536	10.67	0.57795	19.98	1.60135	19.52	1.59361	19.34	1.43995
10.65	0.64667	10.68	0.5385	20	1.60313	19.54	1.59732	19.36	1.44592
10.66	0.66346	10.69	0.5147	20.02	1.60528	19.56	1.6018	19.38	1.4524
10.67	0.67929	10.7	0.50006	20.04	1.61302	19.58	1.61361	19.4	1.46262
10.68	0.69285	10.71	0.48893	20.06	1.62381	19.6	1.62652	19.42	1.47631
10.69	0.69839	10.72	0.48274	20.08	1.63149	19.62	1.63436	19.44	1.49143
10.7	0.70271	10.73	0.47458	20.1	1.64137	19.64	1.64956	19.46	1.51096
10.71	0.72482	10.74	0.468	20.12	1.65301	19.66	1.67018	19.48	1.53115
10.72	0.75261	10.75	0.46351	20.14	1.6608	19.68	1.68322	19.5	1.54253
10.73	0.77472	10.76	0.45643	20.16	1.66373	19.7	1.68717	19.52	1.54475
10.74	0.79739	10.77	0.44599	20.18	1.66472	19.72	1.68922	19.54	1.54458
10.75	0.80629	10.78	0.43102	20.2	1.66801	19.74	1.69387	19.56	1.54638
10.76	0.79309	10.79	0.41357	20.22	1.66949	19.76	1.69871	19.58	1.54805
10.77	0.77835	10.8	0.41406	20.24	1.66627	19.78	1.69714	19.6	1.54465
10.78	0.77505	10.81	0.43852	20.26	1.66572	19.8	1.6917	19.62	1.54371
10.79	0.78186	10.82	0.47242	20.28	1.67245	19.82	1.68348	19.64	1.5462
10.8	0.78718	10.83	0.50562	20.3	1.68563	19.84	1.67814	19.66	1.5527
10.81	0.78308	10.84	0.52358	20.32	1.696	19.86	1.67587	19.68	1.55672
10.82	0.77819	10.85	0.53664	20.34	1.6968	19.88	1.66921	19.7	1.55505
10.83	0.77687	10.86	0.54633	20.36	1.69369	19.9	1.65942	19.72	1.54621
10.84	0.77793	10.87	0.55505	20.38	1.69202	19.92	1.65233	19.74	1.54098
10.85	0.77708	10.88	0.56943	20.4	1.69709	19.94	1.64752	19.76	1.53988
10.86	0.77526	10.89	0.60123	20.42	1.70532	19.96	1.6428	19.78	1.53649
10.87	0.78334	10.9	0.63789	20.44	1.71941	19.98	1.64151	19.8	1.53335
10.88	0.79368	10.91	0.67287	20.46	1.73948	20	1.64584	19.82	1.53452
10.89	0.80261	10.92	0.69357	20.48	1.75982	20.02	1.65044	19.84	1.53839
10.9	0.81183	10.93	0.70015	20.5	1.7837	20.04	1.65935	19.86	1.54175
10.91	0.81923	10.94	0.70542	20.52	1.8141	20.06	1.67013	19.88	1.54526
10.92	0.82013	10.95	0.71233	20.54	1.85111	20.08	1.67462	19.9	1.55101
10.93	0.80663	10.96	0.71954	20.56	1.89809	20.1	1.68037	19.92	1.56066
10.94	0.78658	10.97	0.72543	20.58	1.95295	20.12	1.68945	19.94	1.56554
10.95	0.77614	10.98	0.72974	20.6	2.01624	20.14	1.70412	19.96	1.57032
10.96	0.78282	10.99	0.73398	20.62	2.08343	20.16	1.7115	19.98	1.56857
10.97	0.79296	11	0.74021	20.64	2.15775	20.18	1.7155	20	1.56573
10.98	0.80254	11.01	0.74589	20.66	2.2411	20.2	1.71643	20.02	1.56349
10.99	0.80914	11.02	0.75605	20.68	2.33361	20.22	1.72016	20.04	1.56422
11	0.82968	11.03	0.78103	20.7	2.43158	20.24	1.727	20.06	1.56573
11.01	0.86061	11.04	0.81434	20.72	2.53802	20.26	1.7337	20.08	1.56436
11.02	0.90192	11.05	0.84336	20.74	2.65798	20.28	1.7407	20.1	1.56453
11.03	0.93998	11.06	0.86771	20.76	2.79295	20.3	1.74596	20.12	1.56897
11.04	0.97005	11.07	0.88561	20.78	2.94081	20.32	1.75434	20.14	1.57257
11.05	0.99646	11.08	0.89689	20.8	3.09684	20.34	1.76445	20.16	1.57905
11.06	1.00797	11.09	0.89963	20.82	3.26505	20.36	1.77863	20.18	1.59246
11.07	1.00843	11.1	0.89924	20.84	3.44191	20.38	1.79527	20.2	1.60988
11.08	1.02107	11.11	0.90252	20.86	3.62009	20.4	1.8075	20.22	1.62405
11.09	1.05106	11.12	0.91079	20.88	3.80171	20.42	1.81677	20.24	1.63551
11.1	1.1044	11.13	0.92088	20.9	3.98647	20.44	1.82665	20.26	1.63995
11.11	1.1631	11.14	0.93008	20.92	4.16908	20.46	1.8318	20.28	1.63676
11.12	1.21059	11.15	0.94331	20.94	4.35067	20.48	1.83216	20.3	1.63176
11.13	1.2418	11.16	0.96309	20.96	4.52928	20.5	1.83238	20.32	1.62849
11.14	1.25866	11.17	0.99092	20.98	4.70375	20.52	1.83417	20.34	1.62891
11.15	1.26351	11.18	1.02464	21	4.87248	20.54	1.83768	20.36	1.63103
11.16	1.26164	11.19	1.06009	21.02	5.0412	20.56	1.84196	20.38	1.63726
11.17	1.25779	11.2	1.08906	21.04	5.2107	20.58	1.84361	20.4	1.64263
11.18	1.24402	11.21	1.11052	21.06	5.37551	20.6	1.84392	20.42	1.64593
11.19	1.2102	11.22	1.11507	21.08	5.53131	20.62	1.84614	20.44	1.64827
11.2	1.16781	11.23	1.12012	21.1	5.67159	20.64	1.84886	20.46	1.6466
11.21	1.12629	11.24	1.12909	21.12	5.79276	20.66	1.85188	20.48	1.6423
11.22	1.09556	11.25	1.1446	21.14	5.89709	20.68	1.85509	20.5	1.64029
11.23	1.07534	11.26	1.15788	21.16	5.99035	20.7	1.86075	20.52	1.63893
11.24	1.06919	11.27	1.17928	21.18	6.07171	20.72	1.87125	20.54	1.6401
11.25	1.0729	11.28	1.20619	21.2	6.14567	20.74	1.89117	20.56	1.64396
11.26	1.08608	11.29	1.23122	21.22	6.2022	20.76	1.91588	20.58	1.64525
11.27	1.09215	11.3	1.23603	21.24	6.24371	20.78	1.94634	20.6	1.6468
11.28	1.08742	11.31	1.21783	21.26	6.26851	20.8	1.98081	20.62	1.64936
11.29	1.08328	11.32	1.18835	21.28	6.27303	20.82	2.01937	20.64	1.64892
11.3	1.08917	11.33	1.16144	21.3	6.26327	20.84	2.06603	20.66	1.64784
11.31	1.09091	11.34	1.13582	21.32	6.24061	20.86	2.11816	20.68	1.65042
11.32	1.08852	11.35	1.1081	21.34	6.20747	20.88	2.18079	20.7	1.65705
11.33	1.08225	11.36	1.0785	21.36	6.16539	20.9	2.25628	20.72	1.66993
11.34	1.06694	11.37	1.049	21.38	6.11031	20.92	2.34048	20.74	1.68424
11.35	1.04739	11.38	1.02335	21.4	6.04628	20.94	2.43402	20.76	1.7037
11.36	1.01464	11.39	0.99765	21.42	5.97181	20.96	2.53596	20.78	1.72351
11.37	0.97525	11.4	0.97502	21.44	5.88644	20.98	2.64945	20.8	1.75039
11.38	0.93417	11.41	0.94994	21.46	5.7879	21	2.77373	20.82	1.78272
11.39	0.89995	11.42	0.91838	21.48	5.67885	21.02	2.9096	20.84	1.82095
11.4	0.87645	11.43	0.88932	21.5	5.56515	21.04	3.05302	20.86	1.8643
11.41	0.85564	11.44	0.85095	21.52	5.45544	21.06	3.20386	20.88	1.91306
11.42	0.82611	11.45	0.80701	21.54	5.34723	21.08	3.36564	20.9	1.97156
11.43	0.791	11.46	0.76509	21.56	5.23416	21.1	3.54007	20.92	2.03923
11.44	0.7685	11.47	0.72744	21.58	5.11471	21.12	3.72429	20.94	2.11606
11.45	0.76521	11.48	0.68956	21.6	4.99753	21.14	3.91326	20.96	2.2066
11.46	0.76799	11.49	0.65787	21.62	4.87999	21.16	4.1044	20.98	2.30632
11.47	0.77881	11.5	0.63019	21.64	4.7542	21.18	4.29114	21	2.40824
11.48	0.78727	11.51	0.60788	21.66	4.62898	21.2	4.48128	21.02	2.5173
11.49	0.79113	11.52	0.59494	21.68	4.50571	21.22	4.67185	21.04	2.63213
11.5	0.78785	11.53	0.59014	21.7	4.38172	21.24	4.85873	21.06	2.75057
11.51	0.77529	11.54	0.59246	21.72	4.26078	21.26	5.04462	21.08	2.87958
11.52	0.75959	11.55	0.60348	21.74	4.14696	21.28	5.23194	21.1	3.01917
11.53	0.74344	11.56	0.61594	21.76	4.03378	21.3	5.41849	21.12	3.16607
11.54	0.7183	11.57	0.62321	21.78	3.92544	21.32	5.60038	21.14	3.32602
11.55	0.68276	11.58	0.62319	21.8	3.82895	21.34	5.77746	21.16	3.49881
11.56	0.63615	11.59	0.62265	21.82	3.74038	21.36	5.94233	21.18	3.67483
11.57	0.60174	11.6	0.62545	21.84	3.65047	21.38	6.08877	21.2	3.84482
11.58	0.5843	11.61	0.63422	21.86	3.55698	21.4	6.21667	21.22	4.01065
11.59	0.57975	11.62	0.64237	21.88	3.46611	21.42	6.3342	21.24	4.1791
11.6	0.58558	11.63	0.65809	21.9	3.37748	21.44	6.43728	21.26	4.34667
11.61	0.60599	11.64	0.67297	21.92	3.28779	21.46	6.52526	21.28	4.51178
11.62	0.63414	11.65	0.67288	21.94	3.1981	21.48	6.59063	21.3	4.66858
11.63	0.65913	11.66	0.66119	21.96	3.11947	21.5	6.64429	21.32	4.82233
11.64	0.67648	11.67	0.6394	21.98	3.04818	21.52	6.68638	21.34	4.97325
11.65	0.69114	11.68	0.61351	22	2.97935	21.54	6.70698	21.36	5.11848
11.66	0.70906	11.69	0.59115	22.02	2.90568	21.56	6.70153	21.38	5.25129
11.67	0.72322	11.7	0.57203	22.04	2.83135	21.58	6.67791	21.4	5.37532
11.68	0.74235	11.71	0.56365	22.06	2.76285	21.6	6.64591	21.42	5.48944
11.69	0.75664	11.72	0.56426	22.08	2.69787	21.62	6.60385	21.44	5.59472
11.7	0.76713	11.73	0.55852	22.1	2.6413	21.64	6.54878	21.46	5.68991
11.71	0.77759	11.74	0.55092	22.12	2.5883	21.66	6.47759	21.48	5.77077
11.72	0.79523	11.75	0.54423	22.14	2.53772	21.68	6.39476	21.5	5.83877
11.73	0.81448	11.76	0.54105	22.16	2.4861	21.7	6.30164	21.52	5.89518
11.74	0.82228	11.77	0.54111	22.18	2.43438	21.72	6.19774	21.54	5.93519
11.75	0.83207	11.78	0.53896	22.2	2.38518	21.74	6.08664	21.56	5.96299
11.76	0.85292	11.79	0.53002	22.22	2.33941	21.76	5.97121	21.58	5.9774
11.77	0.88307	11.8	0.52425	22.24	2.29275	21.78	5.84651	21.6	5.97659
11.78	0.91427	11.81	0.52351	22.26	2.24233	21.8	5.71498	21.62	5.96029
11.79	0.93541	11.82	0.52437	22.28	2.19528	21.82	5.57688	21.64	5.93013
11.8	0.94495	11.83	0.53227	22.3	2.15592	21.84	5.43552	21.66	5.88743
11.81	0.95322	11.84	0.53434	22.32	2.12143	21.86	5.2902	21.68	5.83456
11.82	0.97005	11.85	0.53799	22.34	2.08503	21.88	5.14436	21.7	5.76861
11.83	1.00511	11.86	0.54652	22.36	2.04737	21.9	4.99793	21.72	5.69185
11.84	1.05194	11.87	0.56506	22.38	2.01059	21.92	4.85289	21.74	5.61125
11.85	1.08324	11.88	0.58868	22.4	1.97486	21.94	4.71183	21.76	5.5244
11.86	1.08727	11.89	0.6145	22.42	1.93942	21.96	4.57548	21.78	5.42611
11.87	1.06925	11.9	0.63233	22.44	1.90957	21.98	4.44244	21.8	5.32165
11.88	1.05309	11.91	0.66287	22.46	1.88411	22	4.31882	21.82	5.21587
11.89	1.05275	11.92	0.71291	22.48	1.85718	22.02	4.20142	21.84	5.10647
11.9	1.06436	11.93	0.77216	22.5	1.8288	22.04	4.08203	21.86	4.99479
11.91	1.07282	11.94	0.82587	22.52	1.80363	22.06	3.97011	21.88	4.88306
11.92	1.06751	11.95	0.86621	22.54	1.78206	22.08	3.8664	21.9	4.76736
11.93	1.0571	11.96	0.90564	22.56	1.75807	22.1	3.76569	21.92	4.65007
11.94	1.0441	11.97	0.9402	22.58	1.73467	22.12	3.66457	21.94	4.53439
11.95	1.04846	11.98	0.9695	22.6	1.71289	22.14	3.56378	21.96	4.41577
11.96	1.06171	11.99	0.99238	22.62	1.686	22.16	3.46485	21.98	4.29192
11.97	1.06889	12	1.00668	22.64	1.6611	22.18	3.37218	22	4.17107
11.98	1.06211	12.01	1.01539	22.66	1.63959	22.2	3.28821	22.02	4.05661
11.99	1.04416	12.02	1.00825	22.68	1.61671	22.22	3.20963	22.04	3.94311
12	1.02151	12.03	0.98838	22.7	1.59106	22.24	3.13097	22.06	3.83171
12.01	1.00535	12.04	0.9587	22.72	1.56448	22.26	3.05237	22.08	3.72619
12.02	0.97558	12.05	0.92174	22.74	1.53974	22.28	2.97864	22.1	3.62354
12.03	0.94485	12.06	0.89313	22.76	1.5209	22.3	2.91414	22.12	3.52988
12.04	0.91581	12.07	0.87341	22.78	1.49874	22.32	2.84577	22.14	3.43905
12.05	0.89795	12.08	0.87285	22.8	1.47672	22.34	2.77531	22.16	3.35248
12.06	0.87878	12.09	0.88083	22.82	1.45812	22.36	2.71307	22.18	3.26897
12.07	0.85942	12.1	0.88913	22.84	1.44449	22.38	2.65906	22.2	3.18575
12.08	0.84232	12.11	0.8926	22.86	1.43607	22.4	2.60772	22.22	3.10575
12.09	0.82582	12.12	0.88075	22.88	1.42843	22.42	2.5534	22.24	3.02876
12.1	0.82095	12.13	0.85227	22.9	1.42313	22.44	2.50125	22.26	2.95474
12.11	0.82672	12.14	0.82635	22.92	1.41789	22.46	2.44902	22.28	2.88539
12.12	0.83872	12.15	0.80636	22.94	1.41392	22.48	2.40039	22.3	2.82148
12.13	0.85478	12.16	0.79158	22.96	1.4105	22.5	2.34948	22.32	2.75816
12.14	0.86488	12.17	0.77536	22.98	1.4113	22.52	2.29654	22.34	2.69415
12.15	0.87666	12.18	0.7551	23	1.41642	22.54	2.24776	22.36	2.63352
12.16	0.89223	12.19	0.7415	23.02	1.42725	22.56	2.20462	22.38	2.57306
12.17	0.90708	12.2	0.73409	23.04	1.44101	22.58	2.16654	22.4	2.51289
12.18	0.92094	12.21	0.72956	23.06	1.45451	22.6	2.1269	22.42	2.45347
12.19	0.935	12.22	0.72916	23.08	1.47332	22.62	2.08541	22.44	2.39779
12.2	0.96302	12.23	0.74269	23.1	1.49614	22.64	2.04397	22.46	2.34631
12.21	1.00472	12.24	0.7634	23.12	1.52481	22.66	2.00534	22.48	2.29824
12.22	1.04652	12.25	0.7868	23.14	1.554	22.68	1.97172	22.5	2.24831
12.23	1.06727	12.26	0.80969	23.16	1.58633	22.7	1.94341	22.52	2.20141
12.24	1.07343	12.27	0.82997	23.18	1.61861	22.72	1.91837	22.54	2.15709
12.25	1.05658	12.28	0.8347	23.2	1.65148	22.74	1.89184	22.56	2.11023
12.26	1.02994	12.29	0.82735	23.22	1.69045	22.76	1.86252	22.58	2.06174
12.27	1.01172	12.3	0.82613	23.24	1.73182	22.78	1.83106	22.6	2.01743
12.28	1.01366	12.31	0.84432	23.26	1.76964	22.8	1.80169	22.62	1.97353
12.29	1.01745	12.32	0.86555	23.28	1.81218	22.82	1.7748	22.64	1.93137
12.3	1.0072	12.33	0.87545	23.3	1.85968	22.84	1.7453	22.66	1.88892
12.31	0.98369	12.34	0.87237	23.32	1.90962	22.86	1.72059	22.68	1.84772
12.32	0.96828	12.35	0.87564	23.34	1.96257	22.88	1.69859	22.7	1.81032
12.33	0.97059	12.36	0.89612	23.36	2.01364	22.9	1.67237	22.72	1.77371
12.34	0.9839	12.37	0.91562	23.38	2.06026	22.92	1.64345	22.74	1.73721
12.35	0.98865	12.38	0.92602	23.4	2.10482	22.94	1.61725	22.76	1.70313
12.36	0.97919	12.39	0.93637	23.42	2.14774	22.96	1.59443	22.78	1.66973
12.37	0.95622	12.4	0.94269	23.44	2.19096	22.98	1.57358	22.8	1.64001
12.38	0.93733	12.41	0.95053	23.46	2.22741	23	1.55137	22.82	1.60752
12.39	0.921	12.42	0.93859	23.48	2.25899	23.02	1.5272	22.84	1.57237
12.4	0.90853	12.43	0.92941	23.5	2.29013	23.04	1.50786	22.86	1.54437
12.41	0.89227	12.44	0.92137	23.52	2.32048	23.06	1.4925	22.88	1.52047
12.42	0.86397	12.45	0.91591	23.54	2.3479	23.08	1.4775	22.9	1.49485
12.43	0.8352	12.46	0.9151	23.56	2.372	23.1	1.46226	22.92	1.46994
12.44	0.80379	12.47	0.91082	23.58	2.39294	23.12	1.45001	22.94	1.44987
12.45	0.77292	12.48	0.89707	23.6	2.40973	23.14	1.44167	22.96	1.42966
12.46	0.73465	12.49	0.86846	23.62	2.42068	23.16	1.43495	22.98	1.40751
12.47	0.69922	12.5	0.83224	23.64	2.4286	23.18	1.42803	23	1.38618
12.48	0.67637	12.51	0.79478	23.66	2.42956	23.2	1.41942	23.02	1.36713
12.49	0.67273	12.52	0.75605	23.68	2.42397	23.22	1.41307	23.04	1.3497
12.5	0.68168	12.53	0.72678	23.7	2.41297	23.24	1.41255	23.06	1.33889
12.51	0.69711	12.54	0.70977	23.72	2.40159	23.26	1.4157	23.08	1.33183
12.52	0.69775	12.55	0.6974	23.74	2.38741	23.28	1.42113	23.1	1.32235
12.53	0.67889	12.56	0.67941	23.76	2.37028	23.3	1.4293	23.12	1.31013
12.54	0.64816	12.57	0.65917	23.78	2.35204	23.32	1.44445	23.14	1.30264
12.55	0.62631	12.58	0.65591	23.8	2.32862	23.34	1.46087	23.16	1.29566
12.56	0.62743	12.59	0.6671	23.82	2.30198	23.36	1.47954	23.18	1.28833
12.57	0.64486	12.6	0.6847	23.84	2.26728	23.38	1.49826	23.2	1.27983
12.58	0.67048	12.61	0.7055	23.86	2.22612	23.4	1.51195	23.22	1.26934
12.59	0.69351	12.62	0.72267	23.88	2.18869	23.42	1.53341	23.24	1.2678
12.6	0.70904	12.63	0.73462	23.9	2.1535	23.44	1.56446	23.26	1.27116
12.61	0.71394	12.64	0.73253	23.92	2.11641	23.46	1.60218	23.28	1.27148
12.62	0.7111	12.65	0.72265	23.94	2.07195	23.48	1.64496	23.3	1.2732
12.63	0.70003	12.66	0.71313	23.96	2.0254	23.5	1.68987	23.32	1.27748
12.64	0.70178	12.67	0.7123	23.98	1.97582	23.52	1.73127	23.34	1.28276
12.65	0.7005	12.68	0.71855	24	1.92922	23.54	1.77452	23.36	1.29134
12.66	0.7125	12.69	0.73336	24.02	1.89085	23.56	1.8231	23.38	1.30408
12.67	0.7377	12.7	0.76293	24.04	1.85734	23.58	1.87898	23.4	1.32278
12.68	0.76065	12.71	0.80166	24.06	1.82239	23.6	1.93915	23.42	1.34668
12.69	0.78153	12.72	0.84061	24.08	1.78859	23.62	1.99427	23.44	1.37288
12.7	0.8006	12.73	0.88001	24.1	1.75333	23.64	2.04624	23.46	1.39768
12.71	0.83315	12.74	0.92292	24.12	1.71526	23.66	2.09497	23.48	1.42207
12.72	0.88027	12.75	0.96995	24.14	1.68099	23.68	2.14356	23.5	1.45024
12.73	0.92501	12.76	1.00526	24.16	1.6455	23.7	2.1906	23.52	1.47604
12.74	0.96078	12.77	1.02583	24.18	1.60738	23.72	2.23711	23.54	1.50398
12.75	0.98405	12.78	1.04002	24.2	1.56795	23.74	2.28379	23.56	1.53786
12.76	1.00645	12.79	1.06093	24.22	1.53344	23.76	2.32981	23.58	1.57496
12.77	1.03059	12.8	1.07866	24.24	1.50198	23.78	2.37114	23.6	1.61195
12.78	1.04794	12.81	1.09428	24.26	1.47136	23.8	2.40654	23.62	1.64592
12.79	1.05495	12.82	1.09785	24.28	1.44078	23.82	2.43812	23.64	1.68135
12.8	1.05642	12.83	1.10435	24.3	1.41042	23.84	2.46683	23.66	1.71972
12.81	1.04756	12.84	1.09685	24.32	1.38352	23.86	2.48852	23.68	1.75927
12.82	1.04045	12.85	1.08003	24.34	1.35948	23.88	2.50295	23.7	1.79816
12.83	1.04036	12.86	1.05949	24.36	1.33347	23.9	2.51453	23.72	1.83462
12.84	1.04624	12.87	1.03402	24.38	1.30582	23.92	2.52141	23.74	1.87059
12.85	1.0479	12.88	1.00501	24.4	1.27634	23.94	2.52255	23.76	1.90135
12.86	1.04843	12.89	0.98114	24.42	1.24809	23.96	2.51771	23.78	1.93187
12.87	1.05567	12.9	0.96836	24.44	1.22087	23.98	2.50797	23.8	1.96193
12.88	1.06949	12.91	0.96576	24.46	1.19272	24	2.49431	23.82	1.98897
12.89	1.08428	12.92	0.96496	24.48	1.16541	24.02	2.47709	23.84	2.01305
12.9	1.08195	12.93	0.95789	24.5	1.13999	24.04	2.4574	23.86	2.03572
12.91	1.07598	12.94	0.94611	24.52	1.11821	24.06	2.43321	23.88	2.05168
12.92	1.06169	12.95	0.9358	24.54	1.09692	24.08	2.40422	23.9	2.0621
12.93	1.04535	12.96	0.92845	24.56	1.07531	24.1	2.3713	23.92	2.06917
12.94	1.03712	12.97	0.92643	24.58	1.0525	24.12	2.33389	23.94	2.07281
12.95	1.04087	12.98	0.92872	24.6	1.0279	24.14	2.29227	23.96	2.06649
12.96	1.04963	12.99	0.92199	24.62	1.00064	24.16	2.24952	23.98	2.05367
12.97	1.04955	13	0.90786	24.64	0.97204	24.18	2.20444	24	2.03985
12.98	1.0358	13.01	0.88344	24.66	0.94915	24.2	2.15893	24.02	2.02878
12.99	1.01054	13.02	0.86056	24.68	0.93168	24.22	2.11688	24.04	2.02257
13	0.98292	13.03	0.85168	24.7	0.91209	24.24	2.07315	24.06	2.01191
13.01	0.96741	13.04	0.85953	24.72	0.89235	24.26	2.02528	24.08	1.99741
13.02	0.96084	13.05	0.88025	24.74	0.87308	24.28	1.97939	24.1	1.98421
13.03	0.96221	13.06	0.90673	24.76	0.85723	24.3	1.93488	24.12	1.9672
13.04	0.9717	13.07	0.93599	24.78	0.84075	24.32	1.88527	24.14	1.94456
13.05	0.96954	13.08	0.95638	24.8	0.82625	24.34	1.83956	24.16	1.92045
13.06	0.96954	13.09	0.97078	24.82	0.81543	24.36	1.79842	24.18	1.89543
13.07	0.96776	13.1	0.9851	24.84	0.80289	24.38	1.75808	24.2	1.8689
13.08	0.96459	13.11	1.0003	24.86	0.78829	24.4	1.71584	24.22	1.8408
13.09	0.97166	13.12	1.01155	24.88	0.77418	24.42	1.67412	24.24	1.81025
13.1	0.9861	13.13	1.02362	24.9	0.76306	24.44	1.63906	24.26	1.77853
13.11	1.00495	13.14	1.02849	24.92	0.75405	24.46	1.60504	24.28	1.74965
13.12	1.02038	13.15	1.03143	24.94	0.74574	24.48	1.57471	24.3	1.72287
13.13	1.02366	13.16	1.03775	24.96	0.73533	24.5	1.54657	24.32	1.6956
13.14	1.0253	13.17	1.05814	24.98	0.725	24.52	1.51737	24.34	1.66884
13.15	1.02977	13.18	1.08322	25	0.71512	24.54	1.48676	24.36	1.63961
13.16	1.04094	13.19	1.10573	25.02	0.70937	24.56	1.45527	24.38	1.60604
13.17	1.04944	13.2	1.12177	25.04	0.70333	24.58	1.42288	24.4	1.56775
13.18	1.03811	13.21	1.13208	25.06	0.69288	24.6	1.39079	24.42	1.52989
13.19	1.01611	13.22	1.14336	25.08	0.68154	24.62	1.3596	24.44	1.49798
13.2	0.9974	13.23	1.15578	25.1	0.67506	24.64	1.33441	24.46	1.47037
13.21	0.98685	13.24	1.16805	25.12	0.67164	24.66	1.3127	24.48	1.44922
13.22	0.98177	13.25	1.18489	25.14	0.66583	24.68	1.29247	24.5	1.42596
13.23	0.97532	13.26	1.19814	25.16	0.65696	24.7	1.27218	24.52	1.39833
13.24	0.96511	13.27	1.20711	25.18	0.65007	24.72	1.25237	24.54	1.37359
13.25	0.94824	13.28	1.20666	25.2	0.64453	24.74	1.23163	24.56	1.35225
13.26	0.93137	13.29	1.1993	25.22	0.63878	24.76	1.20922	24.58	1.33179
13.27	0.91743	13.3	1.19007	25.24	0.63197	24.78	1.18921	24.6	1.31021
13.28	0.90119	13.31	1.16724	25.26	0.62675	24.8	1.17175	24.62	1.28683
13.29	0.88163	13.32	1.1328	25.28	0.61712	24.82	1.15212	24.64	1.25735
13.3	0.85522	13.33	1.09339	25.3	0.60845	24.84	1.1346	24.66	1.23
13.31	0.83458	13.34	1.06634	25.32	0.60145	24.86	1.11778	24.68	1.19969
13.32	0.80743	13.35	1.03979	25.34	0.59605	24.88	1.1031	24.7	1.17269
13.33	0.773	13.36	1.00975	25.36	0.58977	24.9	1.08745	24.72	1.1479
13.34	0.74167	13.37	0.96984	25.38	0.58114	24.92	1.07225	24.74	1.12399
13.35	0.70975	13.38	0.92769	25.4	0.57049	24.94	1.05257	24.76	1.09992
13.36	0.67516	13.39	0.88684	25.42	0.56043	24.96	1.03015	24.78	1.07735
13.37	0.63195	13.4	0.85192	25.44	0.55251	24.98	1.00795	24.8	1.0598
13.38	0.57427	13.41	0.81794	25.46	0.54541	25	0.98577	24.82	1.04313
13.39	0.51823	13.42	0.7907	25.48	0.54052	25.02	0.96581	24.84	1.02485
13.4	0.47776	13.43	0.7722	25.5	0.53586	25.04	0.94653	24.86	1.0057
13.41	0.46384	13.44	0.75686	25.52	0.53064	25.06	0.92778	24.88	0.98578
13.42	0.46571	13.45	0.73957	25.54	0.5236	25.08	0.91	24.9	0.96383
13.43	0.475	13.46	0.7236	25.56	0.51841	25.1	0.8894	24.92	0.94036
13.44	0.48149	13.47	0.70938	25.58	0.51353	25.12	0.86722	24.94	0.92091
13.45	0.49049	13.48	0.70022	25.6	0.50898	25.14	0.85172	24.96	0.90414
13.46	0.50314	13.49	0.69681	25.62	0.50712	25.16	0.83892	24.98	0.88984
13.47	0.51105	13.5	0.69323	25.64	0.50757	25.18	0.82553	25	0.87885
13.48	0.50697	13.51	0.69347	25.66	0.50847	25.2	0.81218	25.02	0.86981
13.49	0.49944	13.52	0.69899	25.68	0.5081	25.22	0.79823	25.04	0.85977
13.5	0.49369	13.53	0.7052	25.7	0.50534	25.24	0.78491	25.06	0.84614
13.51	0.48665	13.54	0.71144	25.72	0.50184	25.26	0.77099	25.08	0.83164
13.52	0.48533	13.55	0.72528	25.74	0.49776	25.28	0.75858	25.1	0.81536
13.53	0.49402	13.56	0.74589	25.76	0.49481	25.3	0.74523	25.12	0.79819
13.54	0.5199	13.57	0.76506	25.78	0.49102	25.32	0.72876	25.14	0.77906
13.55	0.5516	13.58	0.77549	25.8	0.48421	25.34	0.70922	25.16	0.75791
13.56	0.58002	13.59	0.78526	25.82	0.47622	25.36	0.69343	25.18	0.73933
13.57	0.59655	13.6	0.80402	25.84	0.46785	25.38	0.68163	25.2	0.72199
13.58	0.61431	13.61	0.83111	25.86	0.4593	25.4	0.66957	25.22	0.70696
13.59	0.6331	13.62	0.86583	25.88	0.45274	25.42	0.65949	25.24	0.69619
13.6	0.65639	13.63	0.90454	25.9	0.44854	25.44	0.65431	25.26	0.68838
13.61	0.68469	13.64	0.9467	25.92	0.44212	25.46	0.64744	25.28	0.68009
13.62	0.71541	13.65	0.9846	25.94	0.43544	25.48	0.63818	25.3	0.6691
13.63	0.75012	13.66	1.01513	25.96	0.42868	25.5	0.62723	25.32	0.65898
13.64	0.79034	13.67	1.04733	25.98	0.42224	25.52	0.61965	25.34	0.65232
13.65	0.82851	13.68	1.07095	26	0.417	25.54	0.61298	25.36	0.64561
13.66	0.8715	13.69	1.08725	26.02	0.41067	25.56	0.60628	25.38	0.63431
13.67	0.91395	13.7	1.09858	26.04	0.4017	25.58	0.59927	25.4	0.61833
13.68	0.95871	13.71	1.10792	26.06	0.39465	25.6	0.59162	25.42	0.60137
13.69	1.0085	13.72	1.12728	26.08	0.38269	25.62	0.58264	25.44	0.58378
13.7	1.05636	13.73	1.14539	26.1	0.3733	25.64	0.57576	25.46	0.56989
13.71	1.09583	13.74	1.1606	26.12	0.36567	25.66	0.56929	25.48	0.55724
13.72	1.1211	13.75	1.17062	26.14	0.36113	25.68	0.56577	25.5	0.54885
13.73	1.13566	13.76	1.17983	26.16	0.35771	25.7	0.56156	25.52	0.5405
13.74	1.1457	13.77	1.1932	26.18	0.35221	25.72	0.55365	25.54	0.52854
13.75	1.15212	13.78	1.2155	26.2	0.34698	25.74	0.54311	25.56	0.51462
13.76	1.15547	13.79	1.23813	26.22	0.34053	25.76	0.53344	25.58	0.4996
13.77	1.15348	13.8	1.26308	26.24	0.33341	25.78	0.52553	25.6	0.48776
13.78	1.15686	13.81	1.29197	26.26	0.32838	25.8	0.51888	25.62	0.47977
13.79	1.17586	13.82	1.32438	26.28	0.32473	25.82	0.51391	25.64	0.47198
13.8	1.20504	13.83	1.36068	26.3	0.31987	25.84	0.50666	25.66	0.46278
13.81	1.23397	13.84	1.3936	26.32	0.31335	25.86	0.50095	25.68	0.45319
13.82	1.2567	13.85	1.42664	26.34	0.30919	25.88	0.49573	25.7	0.44704
13.83	1.26262	13.86	1.45627	26.36	0.30711	25.9	0.49043	25.72	0.44081
13.84	1.25906	13.87	1.47512	26.38	0.30815	25.92	0.48786	25.74	0.43929
13.85	1.24265	13.88	1.47976	26.4	0.31007	25.94	0.48563	25.76	0.43943
13.86	1.21379	13.89	1.47402	26.42	0.31286	25.96	0.48093	25.78	0.44321
13.87	1.17588	13.9	1.46631	26.44	0.31677	25.98	0.47377	25.8	0.44571
13.88	1.12884	13.91	1.45867	26.46	0.31886	26	0.46888	25.82	0.44575
13.89	1.08583	13.92	1.44467	26.48	0.32093	26.02	0.46809	25.84	0.44486
13.9	1.05223	13.93	1.42437	26.5	0.31934	26.04	0.46788	25.86	0.44124
13.91	1.02795	13.94	1.40339	26.52	0.31645	26.06	0.46437	25.88	0.43713
13.92	1.01228	13.95	1.3816	26.54	0.31454	26.08	0.4618	25.9	0.43251
13.93	0.99662	13.96	1.35454	26.56	0.31304	26.1	0.46009	25.92	0.42757
13.94	0.97899	13.97	1.32136	26.58	0.31015	26.12	0.45691	25.94	0.42254
13.95	0.95297	13.98	1.29447	26.6	0.30492	26.14	0.452	25.96	0.41556
13.96	0.92357	13.99	1.27719	26.62	0.29958	26.16	0.4496	25.98	0.40772
13.97	0.89183	14	1.26597	26.64	0.29704	26.18	0.4465	26	0.39923
13.98	0.8637	14.01	1.25326	26.66	0.29877	26.2	0.44373	26.02	0.39395
13.99	0.83975	14.02	1.23621	26.68	0.30138	26.22	0.44299	26.04	0.39152
14	0.82441	14.03	1.21665	26.7	0.30387	26.24	0.44221	26.06	0.38914
14.01	0.81785	14.04	1.19862	26.72	0.30558	26.26	0.44208	26.08	0.38417
14.02	0.81166	14.05	1.17763	26.74	0.30895	26.28	0.44255	26.1	0.38082
14.03	0.80463	14.06	1.15119	26.76	0.31097	26.3	0.44239	26.12	0.37735
14.04	0.79753	14.07	1.12087	26.78	0.31066	26.32	0.44062	26.14	0.37332
14.05	0.79355	14.08	1.08833	26.8	0.31025	26.34	0.43491	26.16	0.36828
14.06	0.79978	14.09	1.06839	26.82	0.30893	26.36	0.42907	26.18	0.36178
14.07	0.80251	14.1	1.05806	26.84	0.31064	26.38	0.42676	26.2	0.35567
14.08	0.80078	14.11	1.05302	26.86	0.31195	26.4	0.42285	26.22	0.34932
14.09	0.79477	14.12	1.04851	26.88	0.3108	26.42	0.41899	26.24	0.3451
14.1	0.78912	14.13	1.04113	26.9	0.31175	26.44	0.41387	26.26	0.34024
14.11	0.78858	14.14	1.03992	26.92	0.31473	26.46	0.40781	26.28	0.3348
14.12	0.78889	14.15	1.04135	26.94	0.31859	26.48	0.40105	26.3	0.32842
14.13	0.78832	14.16	1.04338	26.96	0.31852	26.5	0.3907	26.32	0.3222
14.14	0.79294	14.17	1.05395	26.98	0.31376	26.52	0.38079	26.34	0.31705
14.15	0.80248	14.18	1.06631	27	0.30722	26.54	0.37196	26.36	0.31281
14.16	0.81698	14.19	1.08311	27.02	0.29841	26.56	0.36153	26.38	0.31032
14.17	0.82998	14.2	1.10065	27.04	0.29185	26.58	0.35249	26.4	0.31045
14.18	0.84021	14.21	1.11547	27.06	0.28666	26.6	0.34424	26.42	0.30905
14.19	0.85209	14.22	1.12827	27.08	0.28233	26.62	0.33695	26.44	0.30343
14.2	0.86714	14.23	1.13975	27.1	0.27775	26.64	0.32831	26.46	0.29642
14.21	0.88652	14.24	1.14769	27.12	0.27168	26.66	0.32063	26.48	0.29122
14.22	0.91122	14.25	1.15616	27.14	0.26817	26.68	0.31335	26.5	0.28859
14.23	0.92999	14.26	1.15631	27.16	0.26804	26.7	0.30956	26.52	0.28934
14.24	0.95094	14.27	1.15614	27.18	0.27128	26.72	0.31038	26.54	0.29551
14.25	0.96431	14.28	1.15339	27.2	0.26986	26.74	0.30969	26.56	0.30082
14.26	0.97581	14.29	1.15281	27.22	0.26638	26.76	0.3083	26.58	0.30324
14.27	0.97963	14.3	1.14891	27.24	0.26516	26.78	0.30985	26.6	0.30538
14.28	0.97933	14.31	1.13315	27.26	0.26296	26.8	0.31644	26.62	0.30891
14.29	0.98275	14.32	1.11112	27.28	0.25875	26.82	0.32313	26.64	0.30948
14.3	0.9964	14.33	1.09875	27.3	0.25217	26.84	0.32539	26.66	0.30676
14.31	1.01861	14.34	1.09429	27.32	0.24828	26.86	0.3267	26.68	0.30429
14.32	1.04157	14.35	1.09816	27.34	0.24775	26.88	0.33037	26.7	0.30402
14.33	1.05682	14.36	1.09372	27.36	0.24681	26.9	0.33418	26.72	0.30458
14.34	1.06194	14.37	1.08933	27.38	0.24217	26.92	0.33464	26.74	0.30188
14.35	1.05909	14.38	1.09256	27.4	0.23432	26.94	0.33117	26.76	0.29673
14.36	1.056	14.39	1.09408	27.42	0.2295	26.96	0.32971	26.78	0.29178
14.37	1.05933	14.4	1.09364	27.44	0.23058	26.98	0.33371	26.8	0.29106
14.38	1.07505	14.41	1.09031	27.46	0.23234	27	0.33964	26.82	0.29093
14.39	1.09566	14.42	1.0877	27.48	0.22983	27.02	0.34176	26.84	0.28823
14.4	1.10687	14.43	1.08684	27.5	0.2258	27.04	0.34031	26.86	0.28461
14.41	1.10493	14.44	1.08932	27.52	0.2244	27.06	0.33857	26.88	0.28218
14.42	1.09347	14.45	1.08974	27.54	0.22217	27.08	0.33536	26.9	0.28101
14.43	1.07998	14.46	1.09568	27.56	0.21858	27.1	0.33104	26.92	0.28093
14.44	1.06637	14.47	1.10731	27.58	0.21622	27.12	0.32862	26.94	0.28101
14.45	1.05395	14.48	1.12467	27.6	0.21576	27.14	0.32795	26.96	0.27816
14.46	1.04008	14.49	1.14067	27.62	0.21744	27.16	0.32687	26.98	0.27471
14.47	1.0207	14.5	1.1464	27.64	0.22231	27.18	0.32494	27	0.27194
14.48	1.00236	14.51	1.1485	27.66	0.22466	27.2	0.31786	27.02	0.26665
14.49	0.99168	14.52	1.14927	27.68	0.22654	27.22	0.31326	27.04	0.26207
14.5	0.98366	14.53	1.14171	27.7	0.22728	27.24	0.30893	27.06	0.25558
14.51	0.97172	14.54	1.12587	27.72	0.22831	27.26	0.30414	27.08	0.24997
14.52	0.95007	14.55	1.10871	27.74	0.22748	27.28	0.2975	27.1	0.24413
14.53	0.92899	14.56	1.10393	27.76	0.22568	27.3	0.29175	27.12	0.23861
14.54	0.91935	14.57	1.11116	27.78	0.22591	27.32	0.28829	27.14	0.23537
14.55	0.91279	14.58	1.11886	27.8	0.22606	27.34	0.28438	27.16	0.23192
14.56	0.90948	14.59	1.12759	27.82	0.22588	27.36	0.28018	27.18	0.22927
14.57	0.8984	14.6	1.13428	27.84	0.22801	27.38	0.27697	27.2	0.22635
14.58	0.89234	14.61	1.14618	27.86	0.23013	27.4	0.27339	27.22	0.22164
14.59	0.89183	14.62	1.16376	27.88	0.23083	27.42	0.26948	27.24	0.21642
14.6	0.89521	14.63	1.1865	27.9	0.2298	27.44	0.26712	27.26	0.2121
14.61	0.90175	14.64	1.20458	27.92	0.23027	27.46	0.26681	27.28	0.20898
14.62	0.90518	14.65	1.21294	27.94	0.23572	27.48	0.26977	27.3	0.20996
14.63	0.90984	14.66	1.21179	27.96	0.24077	27.5	0.2744	27.32	0.2102
14.64	0.92068	14.67	1.21684	27.98	0.24584	27.52	0.27737	27.34	0.20948
14.65	0.9344	14.68	1.22296	28	0.24685	27.54	0.27648	27.36	0.20753
14.66	0.95148	14.69	1.23201	28.02	0.24873	27.56	0.2771	27.38	0.20563
14.67	0.96511	14.7	1.24188	28.04	0.25054	27.58	0.28085	27.4	0.20536
14.68	0.97718	14.71	1.25746	28.06	0.25256	27.6	0.28609	27.42	0.20721
14.69	0.99149	14.72	1.28726	28.08	0.25472	27.62	0.28767	27.44	0.20789
14.7	1.00385	14.73	1.32356	28.1	0.25542	27.64	0.28728	27.46	0.20734
14.71	1.01018	14.74	1.35215	28.12	0.25506	27.66	0.28533	27.48	0.20692
14.72	1.01307	14.75	1.3694	28.14	0.25356	27.68	0.28435	27.5	0.20696
14.73	1.01698	14.76	1.3734	28.16	0.24845	27.7	0.27998	27.52	0.20303
14.74	1.03056	14.77	1.37935	28.18	0.23923	27.72	0.27422	27.54	0.19684
14.75	1.05546	14.78	1.38545	28.2	0.23201	27.74	0.26962	27.56	0.19336
14.76	1.0828	14.79	1.38422	28.22	0.22998	27.76	0.26963	27.58	0.19424
14.77	1.11264	14.8	1.37971	28.24	0.22703	27.78	0.26982	27.6	0.19634
14.78	1.1399	14.81	1.37487	28.26	0.2218	27.8	0.26619	27.62	0.19527
14.79	1.15618	14.82	1.36964	28.28	0.21826	27.82	0.26459	27.64	0.1969
14.8	1.15889	14.83	1.36137	28.3	0.21658	27.84	0.26546	27.66	0.20067
14.81	1.14933	14.84	1.34623	28.32	0.2154	27.86	0.26614	27.68	0.20468
14.82	1.14218	14.85	1.32864	28.34	0.2114	27.88	0.26732	27.7	0.20579
14.83	1.13849	14.86	1.31404	28.36	0.20975	27.9	0.26625	27.72	0.20703
14.84	1.13156	14.87	1.30044	28.38	0.21016	27.92	0.26541	27.74	0.20795
14.85	1.11792	14.88	1.28526	28.4	0.21276	27.94	0.26571	27.76	0.20805
14.86	1.10514	14.89	1.26913	28.42	0.21859	27.96	0.26957	27.78	0.21107
14.87	1.08747	14.9	1.25276	28.44	0.22207	27.98	0.27348	27.8	0.21299
14.88	1.06664	14.91	1.23501	28.46	0.22243	28	0.27554	27.82	0.21081
14.89	1.04263	14.92	1.21687	28.48	0.22122	28.02	0.27518	27.84	0.2079
14.9	1.01832	14.93	1.19429	28.5	0.22061	28.04	0.27415	27.86	0.2075
14.91	0.99825	14.94	1.17563	28.52	0.22155	28.06	0.27438	27.88	0.21055
14.92	0.9849	14.95	1.1696	28.54	0.22373	28.08	0.27686	27.9	0.21245
14.93	0.98333	14.96	1.17681	28.56	0.22624	28.1	0.27828	27.92	0.21361
14.94	0.98504	14.97	1.18937	28.58	0.22382	28.12	0.27565	27.94	0.21426
14.95	0.98333	14.98	1.19922	28.6	0.21754	28.14	0.27162	27.96	0.21466
14.96	0.9806	14.99	1.20643	28.62	0.2138	28.16	0.26678	27.98	0.21546
14.97	0.97308	15	1.21074	28.64	0.21508	28.18	0.26495	28	0.21878
14.98	0.96377	15.01	1.20929	28.66	0.21544	28.2	0.26254	28.02	0.21952
14.99	0.93736	15.02	1.19162	28.68	0.21667	28.22	0.26032	28.04	0.21824
15	0.90336	15.03	1.16475	28.7	0.21753	28.24	0.25862	28.06	0.21657
15.01	0.86804	15.04	1.13193	28.72	0.21892	28.26	0.25562	28.08	0.2154
15.02	0.83582	15.05	1.10162	28.74	0.22012	28.28	0.25399	28.1	0.21319
15.03	0.81543	15.06	1.09096	28.76	0.2195	28.3	0.25164	28.12	0.20724
15.04	0.80292	15.07	1.09697	28.78	0.22028	28.32	0.24818	28.14	0.20371
15.05	0.80181	15.08	1.11146	28.8	0.21964	28.34	0.24457	28.16	0.20163
15.06	0.79999	15.09	1.12555	28.82	0.21906	28.36	0.24226	28.18	0.1988
15.07	0.79554	15.1	1.13584	28.84	0.22032	28.38	0.24222	28.2	0.19891
15.08	0.79147	15.11	1.1455	28.86	0.22344	28.4	0.24185	28.22	0.19969
15.09	0.79659	15.12	1.15454	28.88	0.22315	28.42	0.23787	28.24	0.19545
15.1	0.80774	15.13	1.16087	28.9	0.21958	28.44	0.23266	28.26	0.18827
15.11	0.8362	15.14	1.17432	28.92	0.21799	28.46	0.22798	28.28	0.18441
15.12	0.88091	15.15	1.19615	28.94	0.21923	28.48	0.22756	28.3	0.18461
15.13	0.9295	15.16	1.21856	28.96	0.22059	28.5	0.22709	28.32	0.18381
15.14	0.97596	15.17	1.24194	28.98	0.22434	28.52	0.23043	28.34	0.18472
15.15	1.01153	15.18	1.26292	29	0.22762	28.54	0.23224	28.36	0.18646
15.16	1.04081	15.19	1.28296	29.02	0.22935	28.56	0.23221	28.38	0.18702
15.17	1.07154	15.2	1.30027	29.04	0.22935	28.58	0.23159	28.4	0.18518
15.18	1.10065	15.21	1.31485	29.06	0.23066	28.6	0.23243	28.42	0.18287
15.19	1.12151	15.22	1.31705	29.08	0.23348	28.62	0.2341	28.44	0.18401
15.2	1.13423	15.23	1.31342	29.1	0.23651	28.64	0.23437	28.46	0.18509
15.21	1.14288	15.24	1.30155	29.12	0.24048	28.66	0.23449	28.48	0.18442
15.22	1.1533	15.25	1.28793	29.14	0.24528	28.68	0.23593	28.5	0.1822
15.23	1.159	15.26	1.27873	29.16	0.25174	28.7	0.23893	28.52	0.18293
15.24	1.15874	15.27	1.2783	29.18	0.25724	28.72	0.24381	28.54	0.18184
15.25	1.16256	15.28	1.28764	29.2	0.26116	28.74	0.24823	28.56	0.17941
15.26	1.1777	15.29	1.30922	29.22	0.26251	28.76	0.2506	28.58	0.17841
15.27	1.19374	15.3	1.33399	29.24	0.26217	28.78	0.2479	28.6	0.17613
15.28	1.20982	15.31	1.35386	29.26	0.26405	28.8	0.24572	28.62	0.17537
15.29	1.21905	15.32	1.36897	29.28	0.26561	28.82	0.24424	28.64	0.17577
15.3	1.22527	15.33	1.37943	29.3	0.26787	28.84	0.24711	28.66	0.17875
15.31	1.22862	15.34	1.39219	29.32	0.27204	28.86	0.25097	28.68	0.18238
15.32	1.22549	15.35	1.40465	29.34	0.27628	28.88	0.24981	28.7	0.18419
15.33	1.21314	15.36	1.41433	29.36	0.27819	28.9	0.24281	28.72	0.18335
15.34	1.19285	15.37	1.41836	29.38	0.27558	28.92	0.23544	28.74	0.18134
15.35	1.17406	15.38	1.41757	29.4	0.27421	28.94	0.23017	28.76	0.18053
15.36	1.15569	15.39	1.41881	29.42	0.27541	28.96	0.22743	28.78	0.18149
15.37	1.13439	15.4	1.41917	29.44	0.27657	28.98	0.22665	28.8	0.18276
15.38	1.10784	15.41	1.41989	29.46	0.27471	29	0.22455	28.82	0.18045
15.39	1.0762	15.42	1.41177	29.48	0.2721	29.02	0.22329	28.84	0.17659
15.4	1.04357	15.43	1.40869	29.5	0.26673	29.04	0.22147	28.86	0.17204
15.41	1.01088	15.44	1.41108	29.52	0.26299	29.06	0.22003	28.88	0.16973
15.42	0.97716	15.45	1.41859	29.54	0.2622	29.08	0.2203	28.9	0.16848
15.43	0.94582	15.46	1.43594	29.56	0.26255	29.1	0.22074	28.92	0.16725
15.44	0.91515	15.47	1.44854	29.58	0.26371	29.12	0.2246	28.94	0.16851
15.45	0.88072	15.48	1.45126	29.6	0.26452	29.14	0.22922	28.96	0.16885
15.46	0.84771	15.49	1.44797	29.62	0.26473	29.16	0.23375	28.98	0.16735
15.47	0.82389	15.5	1.44526	29.64	0.26563	29.18	0.23759	29	0.16699
15.48	0.81358	15.51	1.44708	29.66	0.26576	29.2	0.23861	29.02	0.16627
15.49	0.8176	15.52	1.45342	29.68	0.26511	29.22	0.23772	29.04	0.16788
15.5	0.82737	15.53	1.46262	29.7	0.26632	29.24	0.23856	29.06	0.16904
15.51	0.84843	15.54	1.47804	29.72	0.26968	29.26	0.2409	29.08	0.16838
15.52	0.87254	15.55	1.49212	29.74	0.27345	29.28	0.24497	29.1	0.16708
15.53	0.89801	15.56	1.50589	29.76	0.27541	29.3	0.24793	29.12	0.16626
15.54	0.926	15.57	1.52366	29.78	0.27439	29.32	0.249	29.14	0.16676
15.55	0.94631	15.58	1.53399	29.8	0.26985	29.34	0.24819	29.16	0.1665
15.56	0.96017	15.59	1.53582	29.82	0.26805	29.36	0.24919	29.18	0.16629
15.57	0.96805	15.6	1.53274	29.84	0.2686	29.38	0.25215	29.2	0.16837
15.58	0.97125	15.61	1.52546	29.86	0.26915	29.4	0.25497	29.22	0.16888
15.59	0.96868	15.62	1.51431	29.88	0.27235	29.42	0.25671	29.24	0.17201
15.6	0.96228	15.63	1.50613	29.9	0.2747	29.44	0.25755	29.26	0.17388
15.61	0.96002	15.64	1.50005	29.92	0.27556	29.46	0.25796	29.28	0.17443
15.62	0.9648	15.65	1.49909	29.94	0.27521	29.48	0.25745	29.3	0.17628
15.63	0.97354	15.66	1.50227	29.96	0.27371	29.5	0.2572	29.32	0.1784
15.64	0.98769	15.67	1.50763	29.98	0.27297	29.52	0.25563	29.34	0.17975
15.65	1.00325	15.68	1.51795	30	0.27107	29.54	0.25208	29.36	0.18045
15.66	1.02017	15.69	1.52996	30.02	0.27021	29.56	0.24987	29.38	0.18296
15.67	1.02825	15.7	1.53704	30.04	0.27094	29.58	0.25061	29.4	0.18523
15.68	1.02793	15.71	1.53854	30.06	0.27243	29.6	0.25627	29.42	0.18808
15.69	1.01946	15.72	1.53878	30.08	0.27336	29.62	0.26193	29.44	0.18922
15.7	1.01078	15.73	1.53664	30.1	0.27492	29.64	0.26496	29.46	0.19036
15.71	1.01017	15.74	1.53339	30.12	0.27613	29.66	0.265	29.48	0.19096
15.72	1.02348	15.75	1.52729	30.14	0.27678	29.68	0.2622	29.5	0.18796
15.73	1.05076	15.76	1.535	30.16	0.27499	29.7	0.26021	29.52	0.18096
15.74	1.09026	15.77	1.55453	30.18	0.27249	29.72	0.25988	29.54	0.17542
15.75	1.13382	15.78	1.58145	30.2	0.27133	29.74	0.26214	29.56	0.1736
15.76	1.16753	15.79	1.61027	30.22	0.27114	29.76	0.26534	29.58	0.17444
15.77	1.1944	15.8	1.63302	30.24	0.26967	29.78	0.26848	29.6	0.17451
15.78	1.21219	15.81	1.65483	30.26	0.26882	29.8	0.27141	29.62	0.17373
15.79	1.21879	15.82	1.66888	30.28	0.26864	29.82	0.27314	29.64	0.17256
15.8	1.2143	15.83	1.68024	30.3	0.2691	29.84	0.27427	29.66	0.1718
15.81	1.20471	15.84	1.68757	30.32	0.27138	29.86	0.27703	29.68	0.17298
15.82	1.19703	15.85	1.69087	30.34	0.27343	29.88	0.28226	29.7	0.17363
15.83	1.19218	15.86	1.68647	30.36	0.27252	29.9	0.28584	29.72	0.17184
15.84	1.19329	15.87	1.67846	30.38	0.26764	29.92	0.28584	29.74	0.1681
15.85	1.20094	15.88	1.66468	30.4	0.26225	29.94	0.28148	29.76	0.16319
15.86	1.21885	15.89	1.65808	30.42	0.25897	29.96	0.27617	29.78	0.16033
15.87	1.23629	15.9	1.6503	30.44	0.25745	29.98	0.2715	29.8	0.15909
15.88	1.2499	15.91	1.64964	30.46	0.2578	30	0.26913	29.82	0.15904
15.89	1.2608	15.92	1.6632	30.48	0.25891	30.02	0.26895	29.84	0.15987
15.9	1.27179	15.93	1.68625	30.5	0.26117	30.04	0.27073	29.86	0.16045
15.91	1.28788	15.94	1.71152	30.52	0.26313	30.06	0.27362	29.88	0.16274
15.92	1.30522	15.95	1.73546	30.54	0.26475	30.08	0.27681	29.9	0.16973
15.93	1.31844	15.96	1.75881	30.56	0.26546	30.1	0.27726	29.92	0.17817
15.94	1.32283	15.97	1.78266	30.58	0.26312	30.12	0.27588	29.94	0.18252
15.95	1.31812	15.98	1.80387	30.6	0.26145	30.14	0.27625	29.96	0.18591
15.96	1.30847	15.99	1.82223	30.62	0.26144	30.16	0.27578	29.98	0.19008
15.97	1.29949	16	1.83974	30.64	0.26281	30.18	0.27453	30	0.1961
15.98	1.28919	16.01	1.84845	30.66	0.26374	30.2	0.27137	30.02	0.20138
15.99	1.28767	16.02	1.85763	30.68	0.26656	30.22	0.27025	30.04	0.20757
16	1.2958	16.03	1.8656	30.7	0.2653	30.24	0.27009	30.06	0.20943
16.01	1.30906	16.04	1.87392	30.72	0.26342	30.26	0.27078	30.08	0.21043
16.02	1.32028	16.05	1.87208	30.74	0.26019	30.28	0.27085	30.1	0.20976
16.03	1.32054	16.06	1.86019	30.76	0.25641	30.3	0.271	30.12	0.20952
16.04	1.31394	16.07	1.85075	30.78	0.25166	30.32	0.26976	30.14	0.20847
16.05	1.30472	16.08	1.8511	30.8	0.2473	30.34	0.26696	30.16	0.20492
16.06	1.30002	16.09	1.8535	30.82	0.24508	30.36	0.26826	30.18	0.2038
16.07	1.29869	16.1	1.85368	30.84	0.24317	30.38	0.26979	30.2	0.20198
16.08	1.29841	16.11	1.84683	30.86	0.24088	30.4	0.26945	30.22	0.19782
16.09	1.30588	16.12	1.83779	30.88	0.23828	30.42	0.26766	30.24	0.19295
16.1	1.32284	16.13	1.8236	30.9	0.23615	30.44	0.26638	30.26	0.19044
16.11	1.35119	16.14	1.81127	30.92	0.2349	30.46	0.26754	30.28	0.19003
16.12	1.37764	16.15	1.80118	30.94	0.23492	30.48	0.26826	30.3	0.19022
16.13	1.39823	16.16	1.80205	30.96	0.23484	30.5	0.26841	30.32	0.19226
16.14	1.42041	16.17	1.80697	30.98	0.2332	30.52	0.26709	30.34	0.19374
16.15	1.43696	16.18	1.81089	31	0.2308	30.54	0.26407	30.36	0.19514
16.16	1.44329	16.19	1.81351	31.02	0.22559	30.56	0.2589	30.38	0.19541
16.17	1.44208	16.2	1.81098	31.04	0.21884	30.58	0.25414	30.4	0.19496
16.18	1.42942	16.21	1.80591	31.06	0.21349	30.6	0.25016	30.42	0.19296
16.19	1.41287	16.22	1.7939	31.08	0.20892	30.62	0.24432	30.44	0.18883
16.2	1.39117	16.23	1.77266	31.1	0.20532	30.64	0.23876	30.46	0.18484
16.21	1.36452	16.24	1.74298	31.12	0.20203	30.66	0.23629	30.48	0.18356
16.22	1.33379	16.25	1.70952	31.14	0.19929	30.68	0.23537	30.5	0.18364
16.23	1.30236	16.26	1.68189	31.16	0.1968	30.7	0.23118	30.52	0.18342
16.24	1.27448	16.27	1.66162	31.18	0.19346	30.72	0.22506	30.54	0.1809
16.25	1.24805	16.28	1.64211	31.2	0.19504	30.74	0.22229	30.56	0.18007
16.26	1.22529	16.29	1.63041	31.22	0.19933	30.76	0.222	30.58	0.18145
16.27	1.20445	16.3	1.62245	31.24	0.20216	30.78	0.22243	30.6	0.18252
16.28	1.19029	16.31	1.62915	31.26	0.20348	30.8	0.2241	30.62	0.18175
16.29	1.18431	16.32	1.64143	31.28	0.2043	30.82	0.22428	30.64	0.18155
16.3	1.18397	16.33	1.65216	31.3	0.20606	30.84	0.22412	30.66	0.18104
16.31	1.18839	16.34	1.66031	31.32	0.20885	30.86	0.22543	30.68	0.18032
16.32	1.19324	16.35	1.66707	31.34	0.2107	30.88	0.22473	30.7	0.17761
16.33	1.19741	16.36	1.67603	31.36	0.21175	30.9	0.22266	30.72	0.17513
16.34	1.20253	16.37	1.68812	31.38	0.21439	30.92	0.22307	30.74	0.17385
16.35	1.20717	16.38	1.6962	31.4	0.21757	30.94	0.22418	30.76	0.17323
16.36	1.21212	16.39	1.6966	31.42	0.21904	30.96	0.22308	30.78	0.17218
16.37	1.22024	16.4	1.69874	31.44	0.22227	30.98	0.22385	30.8	0.17175
16.38	1.23029	16.41	1.70216	31.46	0.22404	31	0.22417	30.82	0.16855
16.39	1.2419	16.42	1.71097	31.48	0.22531	31.02	0.22602	30.84	0.16283
16.4	1.25143	16.43	1.71742	31.5	0.22502	31.04	0.22556	30.86	0.15505
16.41	1.25639	16.44	1.7232	31.52	0.22577	31.06	0.22546	30.88	0.1509
16.42	1.26399	16.45	1.72771	31.54	0.22484	31.08	0.22442	30.9	0.14659
16.43	1.27291	16.46	1.73639	31.56	0.22502	31.1	0.22303	30.92	0.14372
16.44	1.28516	16.47	1.74831	31.58	0.22477	31.12	0.22078	30.94	0.13752
16.45	1.30295	16.48	1.75874	31.6	0.22687	31.14	0.21982	30.96	0.13274
16.46	1.3248	16.49	1.76842	31.62	0.2279	31.16	0.21873	30.98	0.13175
16.47	1.34714	16.5	1.77812	31.64	0.22656	31.18	0.21506	31	0.13006
16.48	1.36532	16.51	1.7837	31.66	0.22517	31.2	0.21371	31.02	0.12757
16.49	1.38092	16.52	1.78541	31.68	0.22353	31.22	0.2143	31.04	0.12662
16.5	1.39093	16.53	1.7824	31.7	0.22047	31.24	0.21562	31.06	0.12913
16.51	1.39322	16.54	1.78499	31.72	0.21829	31.26	0.2155	31.08	0.13048
16.52	1.39052	16.55	1.79576	31.74	0.21659	31.28	0.21456	31.1	0.13116
16.53	1.38559	16.56	1.81275	31.76	0.21609	31.3	0.21358	31.12	0.13139
16.54	1.38651	16.57	1.83416	31.78	0.21479	31.32	0.21305	31.14	0.13167
16.55	1.38364	16.58	1.85121	31.8	0.21411	31.34	0.21295	31.16	0.13422
16.56	1.3719	16.59	1.86535	31.82	0.21095	31.36	0.2132	31.18	0.13688
16.57	1.35859	16.6	1.87579	31.84	0.20706	31.38	0.21348	31.2	0.1389
16.58	1.35303	16.61	1.89237	31.86	0.20547	31.4	0.21392	31.22	0.13868
16.59	1.35819	16.62	1.91152	31.88	0.20627	31.42	0.21488	31.24	0.13762
16.6	1.3642	16.63	1.92931	31.9	0.20589	31.44	0.21688	31.26	0.1389
16.61	1.36516	16.64	1.95062	31.92	0.20488	31.46	0.21775	31.28	0.14238
16.62	1.36436	16.65	1.97213	31.94	0.20471	31.48	0.21536	31.3	0.14485
16.63	1.36776	16.66	1.99714	31.96	0.20315	31.5	0.21179	31.32	0.14624
16.64	1.37263	16.67	2.01668	31.98	0.19974	31.52	0.20792	31.34	0.14398
16.65	1.37944	16.68	2.03183	32	0.19892	31.54	0.20686	31.36	0.14405
16.66	1.38651	16.69	2.04514	32.02	0.20218	31.56	0.20991	31.38	0.14851
16.67	1.39603	16.7	2.05995	32.04	0.20476	31.58	0.21377	31.4	0.15179
16.68	1.40842	16.71	2.07797	32.06	0.20773	31.6	0.21818	31.42	0.15478
16.69	1.41705	16.72	2.09545	32.08	0.21134	31.62	0.2216	31.44	0.15793
16.7	1.42288	16.73	2.11292	32.1	0.21456	31.64	0.2242	31.46	0.16125
16.71	1.42626	16.74	2.12076	32.12	0.21637	31.66	0.22539	31.48	0.16364
16.72	1.4282	16.75	2.12034	32.14	0.21597	31.68	0.22624	31.5	0.16389
16.73	1.43404	16.76	2.11856	32.16	0.21511	31.7	0.22655	31.52	0.16486
16.74	1.43787	16.77	2.11828	32.18	0.21604	31.72	0.22791	31.54	0.16418
16.75	1.44167	16.78	2.12331	32.2	0.21736	31.74	0.22867	31.56	0.16273
16.76	1.44344	16.79	2.13169	32.22	0.22057	31.76	0.22794	31.58	0.16305
16.77	1.43989	16.8	2.13634	32.24	0.22441	31.78	0.22748	31.6	0.16361
16.78	1.43513	16.81	2.13732	32.26	0.22573	31.8	0.22593	31.62	0.15969
16.79	1.42933	16.82	2.13251	32.28	0.22637	31.82	0.22415	31.64	0.15552
16.8	1.43241	16.83	2.13024	32.3	0.22409	31.84	0.22087	31.66	0.15154
16.81	1.43697	16.84	2.13119	32.32	0.21994	31.86	0.21768	31.68	0.14999
16.82	1.44457	16.85	2.13633	32.34	0.21671	31.88	0.2124	31.7	0.14705
16.83	1.44453	16.86	2.13477	32.36	0.21573	31.9	0.20809	31.72	0.14507
16.84	1.43632	16.87	2.12207	32.38	0.2142	31.92	0.20399	31.74	0.14365
16.85	1.42519	16.88	2.10597	32.4	0.21188	31.94	0.20084	31.76	0.14437
16.86	1.4143	16.89	2.09463	32.42	0.20827	31.96	0.19592	31.78	0.14256
16.87	1.40209	16.9	2.0843	32.44	0.20493	31.98	0.19051	31.8	0.1376
16.88	1.38597	16.91	2.07006	32.46	0.20206	32	0.18748	31.82	0.13281
16.89	1.36748	16.92	2.05505	32.48	0.20014	32.02	0.18623	31.84	0.13114
16.9	1.35836	16.93	2.04682	32.5	0.1989	32.04	0.1851	31.86	0.12998
16.91	1.36045	16.94	2.04233	32.52	0.19942	32.06	0.18474	31.88	0.12935
16.92	1.371	16.95	2.03694	32.54	0.20143	32.08	0.18606	31.9	0.13069
16.93	1.37922	16.96	2.02715	32.56	0.2048	32.1	0.18646	31.92	0.13227
16.94	1.38866	16.97	2.01905	32.58	0.20593	32.12	0.18653	31.94	0.13299
16.95	1.39374	16.98	2.00416	32.6	0.2045	32.14	0.18599	31.96	0.1318
16.96	1.39968	16.99	1.99517	32.62	0.20194	32.16	0.18341	31.98	0.13044
16.97	1.41071	17	1.99356	32.64	0.19942	32.18	0.18017	32	0.12758
16.98	1.42742	17.01	2.00385	32.66	0.19745	32.2	0.17813	32.02	0.12428
16.99	1.45018	17.02	2.01809	32.68	0.19364	32.22	0.17475	32.04	0.12118
17	1.46836	17.03	2.03186	32.7	0.18993	32.24	0.16969	32.06	0.11948
17.01	1.48702	17.04	2.04757	32.72	0.18873	32.26	0.16682	32.08	0.11935
17.02	1.50875	17.05	2.06031	32.74	0.18886	32.28	0.16723	32.1	0.11884
17.03	1.53877	17.06	2.0737	32.76	0.18827	32.3	0.17008	32.12	0.11768
17.04	1.57371	17.07	2.08414	32.78	0.18849	32.32	0.17324	32.14	0.11593
17.05	1.61415	17.08	2.09275	32.8	0.19146	32.34	0.17943	32.16	0.1188
17.06	1.65377	17.09	2.10418	32.82	0.19559	32.36	0.18668	32.18	0.1236
17.07	1.68521	17.1	2.11508	32.84	0.19488	32.38	0.19022	32.2	0.12335
17.08	1.69954	17.11	2.12052	32.86	0.19338	32.4	0.19279	32.22	0.12252
17.09	1.70373	17.12	2.11817	32.88	0.19389	32.42	0.19602	32.24	0.1227
17.1	1.70319	17.13	2.11294	32.9	0.19569	32.44	0.19865	32.26	0.12363
17.11	1.70414	17.14	2.1093	32.92	0.19773	32.46	0.20014	32.28	0.12036
17.12	1.70182	17.15	2.11054	32.94	0.20094	32.48	0.20297	32.3	0.11695
17.13	1.69884	17.16	2.11715	32.96	0.20605	32.5	0.20514	32.32	0.11614
17.14	1.69453	17.17	2.13401	32.98	0.21322	32.52	0.20823	32.34	0.11914
17.15	1.69303	17.18	2.15781	33	0.21871	32.54	0.21244	32.36	0.12393
17.16	1.6861	17.19	2.18059	33.02	0.21941	32.56	0.21494	32.38	0.12689
17.17	1.67501	17.2	2.19635	33.04	0.2147	32.58	0.21517	32.4	0.12429
17.18	1.66268	17.21	2.21573	33.06	0.21001	32.6	0.21357	32.42	0.1201
17.19	1.6538	17.22	2.2422	33.08	0.20707	32.62	0.21236	32.44	0.11932
17.2	1.6486	17.23	2.27401	33.1	0.20493	32.64	0.21159	32.46	0.11882
17.21	1.64082	17.24	2.30221	33.12	0.20623	32.66	0.21084	32.48	0.11754
17.22	1.63236	17.25	2.32578	33.14	0.2068	32.68	0.20757	32.5	0.11374
17.23	1.6233	17.26	2.33972	33.16	0.20619	32.7	0.2055	32.52	0.11161
17.24	1.61525	17.27	2.35203	33.18	0.20639	32.72	0.20492	32.54	0.1122
17.25	1.60775	17.28	2.36854	33.2	0.20975	32.74	0.20612	32.56	0.11359
17.26	1.59483	17.29	2.3877	33.22	0.21449	32.76	0.20565	32.58	0.11597
17.27	1.57611	17.3	2.39857	33.24	0.22014	32.78	0.20506	32.6	0.12043
17.28	1.55505	17.31	2.40143	33.26	0.22121	32.8	0.20239	32.62	0.12132
17.29	1.53806	17.32	2.40318	33.28	0.22222	32.82	0.20015	32.64	0.12198
17.3	1.52194	17.33	2.39525	33.3	0.22319	32.84	0.19805	32.66	0.1238
17.31	1.50602	17.34	2.37878	33.32	0.2241	32.86	0.19606	32.68	0.12586
17.32	1.48681	17.35	2.35874	33.34	0.22497	32.88	0.19434	32.7	0.12552
17.33	1.46872	17.36	2.34662	33.36	0.22579	32.9	0.19269	32.72	0.12682
17.34	1.44857	17.37	2.3438	33.38	0.22655	32.92	0.19032	32.74	0.12694
17.35	1.42947	17.38	2.34157	33.4	0.22727	32.94	0.18691	32.76	0.1244
17.36	1.41611	17.39	2.35144	33.42	0.22794	32.96	0.18341	32.78	0.12084
17.37	1.41447	17.4	2.36983	33.44	0.22856	32.98	0.18119	32.8	0.11698
17.38	1.42434	17.41	2.39297	33.46	0.22912	33	0.17889	32.82	0.11309
17.39	1.43949	17.42	2.40917	33.48	0.22964	33.02	0.17494	32.84	0.10897
17.4	1.44676	17.43	2.41832	33.5	0.23011	33.04	0.17344	32.86	0.10933
17.41	1.45293	17.44	2.42479	33.52	0.23053	33.06	0.17686	32.88	0.11286
17.42	1.45367	17.45	2.42303	33.54	0.2309	33.08	0.1797	32.9	0.11547
17.43	1.45415	17.46	2.40939	33.56	0.23122	33.1	0.18176	32.92	0.11643
17.44	1.45084	17.47	2.39162	33.58	0.23149	33.12	0.1819	32.94	0.11656
17.45	1.44896	17.48	2.37384	33.6	0.23171	33.14	0.18139	32.96	0.1166
17.46	1.44522	17.49	2.3601	33.62	0.23189	33.16	0.17978	32.98	0.11614
17.47	1.43859	17.5	2.34676	33.64	0.23201	33.18	0.18019	33	0.11641
17.48	1.42916	17.51	2.33185			33.2	0.18108	33.02	0.11826
17.49	1.42684	17.52	2.32282			33.22	0.18178	33.04	0.1211
17.5	1.43352	17.53	2.32637			33.24	0.18179	33.06	0.12369
17.51	1.44513	17.54	2.33429			33.26	0.18204	33.08	0.12501
17.52	1.45821	17.55	2.33818			33.28	0.18627	33.1	0.13032
17.53	1.47637	17.56	2.33948			33.3	0.19092	33.12	0.13786
17.54	1.49765	17.57	2.34759			33.32	0.19506	33.14	0.1431
17.55	1.52089	17.58	2.35854			33.34	0.19607	33.16	0.14409
17.56	1.53971	17.59	2.37054			33.36	0.19694	33.18	0.14054
17.57	1.55705	17.6	2.38082			33.38	0.19767	33.2	0.13502
17.58	1.5768	17.61	2.39445			33.4	0.19825	33.22	0.13216
17.59	1.60175	17.62	2.40961			33.42	0.19869	33.24	0.13125
17.6	1.6264	17.63	2.42348			33.44	0.19899	33.26	0.13047
17.61	1.64736	17.64	2.43896			33.46	0.19914	33.28	0.12922
17.62	1.66568	17.65	2.45368			33.48	0.19915	33.3	0.129
17.63	1.68438	17.66	2.46849			33.5	0.19901	33.32	0.13331
17.64	1.6974	17.67	2.48426			33.52	0.19873	33.34	0.13789
17.65	1.70317	17.68	2.49768			33.54	0.19831	33.36	0.1384
17.66	1.69779	17.69	2.49964			33.56	0.19774	33.38	0.13874
17.67	1.69313	17.7	2.48849			33.58	0.19703	33.4	0.13889
17.68	1.68554	17.71	2.47414			33.6	0.19618	33.42	0.13887
17.69	1.6748	17.72	2.46065			33.62	0.19518	33.44	0.13866
17.7	1.66052	17.73	2.44962			33.64	0.19404	33.46	0.13827
17.71	1.65478	17.74	2.45033			33.66	0.19275	33.48	0.1377
17.72	1.65156	17.75	2.4618			33.68	0.19132	33.5	0.13695
17.73	1.6494	17.76	2.4814			33.7	0.18975	33.52	0.13602
17.74	1.64571	17.77	2.50228			33.72	0.18804	33.54	0.13491
17.75	1.6521	17.78	2.52569					33.56	0.13362
17.76	1.67062	17.79	2.55565					33.58	0.13215
17.77	1.68977	17.8	2.58558					33.6	0.13049
17.78	1.70279	17.81	2.61156					33.62	0.12866
17.79	1.70895	17.82	2.63739					33.64	0.12664
17.8	1.71441	17.83	2.66906					33.66	0.12444
17.81	1.71994	17.84	2.70409					33.68	0.12207
17.82	1.72304	17.85	2.7394					33.7	0.11951
17.83	1.72721	17.86	2.77281					33.72	0.11677
17.84	1.73932	17.87	2.80947					33.74	0.11385
17.85	1.75775	17.88	2.83985
17.86	1.77654	17.89	2.86635
17.87	1.7875	17.9	2.88613
17.88	1.79547	17.91	2.90507
17.89	1.81133	17.92	2.92983
17.9	1.83171	17.93	2.95681
17.91	1.84936	17.94	2.98306
17.92	1.8638	17.95	3.0062
17.93	1.87047	17.96	3.02532
17.94	1.875	17.97	3.04664
17.95	1.87879	17.98	3.06621
17.96	1.88219	17.99	3.07851
17.97	1.88672	18	3.08112
17.98	1.89706	18.01	3.08375
17.99	1.90756	18.02	3.08548
18	1.91823	18.03	3.09306
18.01	1.92428	18.04	3.1013
18.02	1.92839	18.05	3.11078
18.03	1.93242	18.06	3.11658
18.04	1.93059	18.07	3.1183
18.05	1.91951	18.08	3.11549
18.06	1.90292	18.09	3.10766
18.07	1.88428	18.1	3.10173
18.08	1.85599	18.11	3.09319
18.09	1.83325	18.12	3.08216
18.1	1.82434	18.13	3.07734
18.11	1.83336	18.14	3.07537
18.12	1.84604	18.15	3.07263
18.13	1.85802	18.16	3.06412
18.14	1.86906	18.17	3.05445
18.15	1.87889	18.18	3.04842
18.16	1.88584	18.19	3.04413
18.17	1.8908	18.2	3.04601
18.18	1.89862	18.21	3.05361
18.19	1.89909	18.22	3.06386
18.2	1.88973	18.23	3.0657
18.21	1.87344	18.24	3.05984
18.22	1.85894	18.25	3.05316
18.23	1.85143	18.26	3.04853
18.24	1.85111	18.27	3.04489
18.25	1.85211	18.28	3.03672
18.26	1.85427	18.29	3.03299
18.27	1.85511	18.3	3.03405
18.28	1.86197	18.31	3.04246
18.29	1.86871	18.32	3.04687
18.3	1.86994	18.33	3.04551
18.31	1.86445	18.34	3.03818
18.32	1.85459	18.35	3.02977
18.33	1.84251	18.36	3.02157
18.34	1.83465	18.37	3.01772
18.35	1.83405	18.38	3.01378
18.36	1.84193	18.39	3.00783
18.37	1.85704	18.4	3.01217
18.38	1.87459	18.41	3.02951
18.39	1.8884	18.42	3.05523
18.4	1.89524	18.43	3.08048
18.41	1.89072	18.44	3.10319
18.42	1.88094	18.45	3.12484
18.43	1.87048	18.46	3.14397
18.44	1.86122	18.47	3.16405
18.45	1.85325	18.48	3.18301
18.46	1.84944	18.49	3.20084
18.47	1.85001	18.5	3.21762
18.48	1.8569	18.51	3.23166
18.49	1.87763	18.52	3.24879
18.5	1.90708	18.53	3.27147
18.51	1.93773	18.54	3.2947
18.52	1.96376	18.55	3.31838
18.53	1.98633	18.56	3.33981
18.54	2.01176	18.57	3.3674
18.55	2.03858	18.58	3.39986
18.56	2.06079	18.59	3.42903
18.57	2.07558	18.6	3.45467
18.58	2.07941	18.61	3.47292
18.59	2.07454	18.62	3.48811
18.6	2.07554	18.63	3.50414
18.61	2.08791	18.64	3.52526
18.62	2.11226	18.65	3.5557
18.63	2.14082	18.66	3.58814
18.64	2.16348	18.67	3.61346
18.65	2.18249	18.68	3.63463
18.66	2.19454	18.69	3.65496
18.67	2.20366	18.7	3.67269
18.68	2.21586	18.71	3.68246
18.69	2.23104	18.72	3.68653
18.7	2.24812	18.73	3.69185
18.71	2.26195	18.74	3.69739
18.72	2.27333	18.75	3.70598
18.73	2.28785	18.76	3.71479
18.74	2.30809	18.77	3.72531
18.75	2.33293	18.78	3.73262
18.76	2.34924	18.79	3.73717
18.77	2.3513	18.8	3.73797
18.78	2.33885	18.81	3.73259
18.79	2.32316	18.82	3.72679
18.8	2.30691	18.83	3.72048
18.81	2.29119	18.84	3.72411
18.82	2.27817	18.85	3.73022
18.83	2.27191	18.86	3.73665
18.84	2.27187	18.87	3.74028
18.85	2.27164	18.88	3.74071
18.86	2.27122	18.89	3.7484
18.87	2.27124	18.9	3.75906
18.88	2.26902	18.91	3.76918
18.89	2.26444	18.92	3.77423
18.9	2.25911	18.93	3.78002
18.91	2.25578	18.94	3.78494
18.92	2.2554	18.95	3.78923
18.93	2.25222	18.96	3.78833
18.94	2.24782	18.97	3.78685
18.95	2.23946	18.98	3.78417
18.96	2.2317	18.99	3.78331
18.97	2.22494	19	3.78503
18.98	2.2202	19.01	3.79098
18.99	2.22272	19.02	3.80115
19	2.23415	19.03	3.81341
19.01	2.24716	19.04	3.82467
19.02	2.25649	19.05	3.83631
19.03	2.25827	19.06	3.84412
19.04	2.25413	19.07	3.8447
19.05	2.25352	19.08	3.84315
19.06	2.25144	19.09	3.83663
19.07	2.25688	19.1	3.8273
19.08	2.26813	19.11	3.81722
19.09	2.28321	19.12	3.8142
19.1	2.29433	19.13	3.81609
19.11	2.30397	19.14	3.82201
19.12	2.3174	19.15	3.83281
19.13	2.3338	19.16	3.84745
19.14	2.33844	19.17	3.8577
19.15	2.33116	19.18	3.85655
19.16	2.31873	19.19	3.85042
19.17	2.31219	19.2	3.84555
19.18	2.31575	19.21	3.84937
19.19	2.32506	19.22	3.8584
19.2	2.33225	19.23	3.86836
19.21	2.34111	19.24	3.88084
19.22	2.35201	19.25	3.89165
19.23	2.36557	19.26	3.89966
19.24	2.37726	19.27	3.90603
19.25	2.38471	19.28	3.91648
19.26	2.39176	19.29	3.93703
19.27	2.39875	19.3	3.96103
19.28	2.40681	19.31	3.98543
19.29	2.41728	19.32	4.01183
19.3	2.43434	19.33	4.038
19.31	2.45514	19.34	4.05651
19.32	2.47622	19.35	4.07089
19.33	2.49471	19.36	4.0803
19.34	2.51177	19.37	4.09126
19.35	2.53027	19.38	4.10304
19.36	2.55248	19.39	4.11637
19.37	2.56896	19.4	4.12659
19.38	2.58069	19.41	4.13737
19.39	2.59244	19.42	4.14568
19.4	2.60727	19.43	4.15683
19.41	2.62515	19.44	4.17253
19.42	2.64368	19.45	4.1907
19.43	2.66842	19.46	4.20877
19.44	2.69809	19.47	4.22308
19.45	2.73058	19.48	4.23656
19.46	2.76146	19.49	4.2486
19.47	2.79684	19.5	4.26715
19.48	2.83647	19.51	4.29574
19.49	2.87622	19.52	4.33033
19.5	2.90831	19.53	4.36082
19.51	2.93746	19.54	4.38782
19.52	2.95822	19.55	4.40592
19.53	2.97032	19.56	4.41277
19.54	2.97484	19.57	4.40841
19.55	2.98291	19.58	4.39632
19.56	2.99483	19.59	4.38429
19.57	3.00416	19.6	4.37612
19.58	3.00806	19.61	4.37318
19.59	3.00783	19.62	4.37087
19.6	3.00486	19.63	4.3653
19.61	3.00212	19.64	4.3549
19.62	2.99392	19.65	4.33925
19.63	2.98691	19.66	4.32531
19.64	2.98245	19.67	4.32081
19.65	2.98223	19.68	4.3249
19.66	2.97753	19.69	4.33056
19.67	2.96692	19.7	4.33263
19.68	2.94813	19.71	4.32539
19.69	2.92923	19.72	4.31301
19.7	2.91537	19.73	4.29057
19.71	2.90557	19.74	4.26284
19.72	2.89835	19.75	4.23901
19.73	2.89121	19.76	4.21716
19.74	2.88142	19.77	4.19941
19.75	2.87484	19.78	4.18126
19.76	2.87047	19.79	4.16444
19.77	2.8685	19.8	4.15126
19.78	2.87209	19.81	4.1465
19.79	2.88326	19.82	4.15236
19.8	2.9058	19.83	4.16859
19.81	2.93485	19.84	4.18943
19.82	2.96728	19.85	4.21165
19.83	3.00144	19.86	4.2293
19.84	3.03526	19.87	4.24175
19.85	3.0686	19.88	4.25691
19.86	3.09895	19.89	4.27673
19.87	3.13047	19.9	4.29972
19.88	3.16152	19.91	4.31987
19.89	3.18967	19.92	4.33722
19.9	3.21851	19.93	4.35675
19.91	3.24691	19.94	4.37855
19.92	3.27352	19.95	4.38982
19.93	3.2993	19.96	4.39237
19.94	3.32533	19.97	4.39203
19.95	3.35166	19.98	4.39188
19.96	3.37714	19.99	4.39585
19.97	3.40163	20	4.40302
19.98	3.42646	20.01	4.41543
19.99	3.44926	20.02	4.42693
20	3.46639	20.03	4.43148
20.01	3.4852	20.04	4.43546
20.02	3.51162	20.05	4.44799
20.03	3.53885	20.06	4.46531
20.04	3.55769	20.07	4.48246
20.05	3.56566	20.08	4.49037
20.06	3.56302	20.09	4.49037
20.07	3.55996	20.1	4.48675
20.08	3.55778	20.11	4.47695
20.09	3.56332	20.12	4.46423
20.1	3.57117	20.13	4.44381
20.11	3.57925	20.14	4.42336
20.12	3.58349	20.15	4.40358
20.13	3.58443	20.16	4.38496
20.14	3.58156	20.17	4.37516
20.15	3.57864	20.18	4.37209
20.16	3.57567	20.19	4.37472
20.17	3.57364	20.2	4.38088
20.18	3.56747	20.21	4.38607
20.19	3.5579	20.22	4.39037
20.2	3.55125	20.23	4.38851
20.21	3.54918	20.24	4.38426
20.22	3.55195	20.25	4.37929
20.23	3.55972	20.26	4.3685
20.24	3.57249	20.27	4.36142
20.25	3.59193	20.28	4.35837
20.26	3.61865	20.29	4.35969
20.27	3.65308	20.3	4.36709
20.28	3.68782	20.31	4.37998
20.29	3.72898	20.32	4.40092
20.3	3.77881	20.33	4.42237
20.31	3.83429	20.34	4.43438
20.32	3.89107	20.35	4.43913
20.33	3.94454	20.36	4.44487
20.34	3.99955	20.37	4.46243
20.35	4.05556	20.38	4.48705
20.36	4.10809	20.39	4.51776
20.37	4.15338	20.4	4.54761
20.38	4.19569	20.41	4.57656
20.39	4.23845	20.42	4.60213
20.4	4.28338	20.43	4.62382
20.41	4.32649	20.44	4.63792
20.42	4.36308	20.45	4.64316
20.43	4.38766	20.46	4.63892
20.44	4.40505	20.47	4.63238
20.45	4.42177	20.48	4.62392
20.46	4.44739	20.49	4.61994
20.47	4.48257	20.5	4.62074
20.48	4.52065	20.51	4.62105
20.49	4.55733	20.52	4.61992
20.5	4.59359	20.53	4.61782
20.51	4.63045	20.54	4.62349
20.52	4.66658	20.55	4.63048
20.53	4.70241	20.56	4.64094
20.54	4.73819	20.57	4.65152
20.55	4.77252	20.58	4.65486
20.56	4.8061	20.59	4.64935
20.57	4.84302	20.6	4.63918
20.58	4.8818	20.61	4.63049
20.59	4.93062	20.62	4.62703
20.6	4.99193	20.63	4.62388
20.61	5.06561	20.64	4.62481
20.62	5.14827	20.65	4.63048
20.63	5.23903	20.66	4.64015
20.64	5.34157	20.67	4.66071
20.65	5.45438	20.68	4.6843
20.66	5.57008	20.69	4.71173
20.67	5.68761	20.7	4.74218
20.68	5.81406	20.71	4.7731
20.69	5.95468	20.72	4.80557
20.7	6.10041	20.73	4.83655
20.71	6.25093	20.74	4.86539
20.72	6.40799	20.75	4.89922
20.73	6.57305	20.76	4.9365
20.74	6.74342	20.77	4.97476
20.75	6.91954	20.78	5.00805
20.76	7.10216	20.79	5.03928
20.77	7.28898	20.8	5.0668
20.78	7.4873	20.81	5.09127
20.79	7.69657	20.82	5.11494
20.8	7.91714	20.83	5.1379
20.81	8.14555	20.84	5.16183
20.82	8.38448	20.85	5.18779
20.83	8.63756	20.86	5.22132
20.84	8.90354	20.87	5.2635
20.85	9.18553	20.88	5.31477
20.86	9.49011	20.89	5.37678
20.87	9.81223	20.9	5.44463
20.88	10.1458	20.91	5.51465
20.89	10.4883	20.92	5.58528
20.9	10.8484	20.93	5.65942
20.91	11.2327	20.94	5.74201
20.92	11.6349	20.95	5.82804
20.93	12.0535	20.96	5.92059
20.94	12.4848	20.97	6.01678
20.95	12.9303	20.98	6.11797
20.96	13.394	20.99	6.23292
20.97	13.8757	21	6.36429
20.98	14.3766	21.01	6.50836
20.99	14.9083	21.02	6.66511
21	15.4695	21.03	6.82787
21.01	16.0499	21.04	6.99747
21.02	16.6443	21.05	7.17409
21.03	17.2563	21.06	7.35828
21.04	17.8857	21.07	7.55259
21.05	18.5311	21.08	7.75015
21.06	19.1957	21.09	7.95263
21.07	19.8831	21.1	8.15787
21.08	20.5909	21.11	8.3613
21.09	21.3203	21.12	8.56601
21.1	22.0672	21.13	8.77428
21.11	22.834	21.14	8.9869
21.12	23.6125	21.15	9.20362
21.13	24.3963	21.16	9.42799
21.14	25.1811	21.17	9.65801
21.15	25.9686	21.18	9.89191
21.16	26.7547	21.19	10.1257
21.17	27.5335	21.2	10.3626
21.18	28.3154	21.21	10.6064
21.19	29.0919	21.22	10.8563
21.2	29.858	21.23	11.1077
21.21	30.6065	21.24	11.3583
21.22	31.3346	21.25	11.6062
21.23	32.0478	21.26	11.8571
21.24	32.7457	21.27	12.1146
21.25	33.4301	21.28	12.3799
21.26	34.0971	21.29	12.6474
21.27	34.7391	21.3	12.9051
21.28	35.3534	21.31	13.1517
21.29	35.9414	21.32	13.3847
21.3	36.5069	21.33	13.6162
21.31	37.0472	21.34	13.8493
21.32	37.554	21.35	14.0799
21.33	38.0313	21.36	14.3085
21.34	38.4776	21.37	14.528
21.35	38.8927	21.38	14.7437
21.36	39.2724	21.39	14.956
21.37	39.6202	21.4	15.1646
21.38	39.9389	21.41	15.3625
21.39	40.23	21.42	15.5443
21.4	40.482	21.43	15.7107
21.41	40.6889	21.44	15.8649
21.42	40.8597	21.45	16.0072
21.43	41.0031	21.46	16.1368
21.44	41.1163	21.47	16.2536
21.45	41.1998	21.48	16.3617
21.46	41.251	21.49	16.4516
21.47	41.2702	21.5	16.5211
21.48	41.261	21.51	16.5767
21.49	41.2242	21.52	16.6239
21.5	41.1547	21.53	16.6591
21.51	41.0535	21.54	16.6796
21.52	40.9194	21.55	16.6862
21.53	40.7592	21.56	16.6818
21.54	40.5741	21.57	16.6596
21.55	40.3659	21.58	16.6195
21.56	40.137	21.59	16.5708
21.57	39.8857	21.6	16.5194
21.58	39.6069	21.61	16.4626
21.59	39.2929	21.62	16.3941
21.6	38.9545	21.63	16.3137
21.61	38.5991	21.64	16.224
21.62	38.2319	21.65	16.1239
21.63	37.8579	21.66	16.0092
21.64	37.4691	21.67	15.8815
21.65	37.0648	21.68	15.739
21.66	36.6449	21.69	15.5844
21.67	36.2213	21.7	15.4201
21.68	35.7965	21.71	15.2561
21.69	35.375	21.72	15.0964
21.7	34.953	21.73	14.9446
21.71	34.526	21.74	14.7957
21.72	34.0902	21.75	14.6432
21.73	33.6452	21.76	14.4833
21.74	33.1938	21.77	14.313
21.75	32.7343	21.78	14.1443
21.76	32.2742	21.79	13.977
21.77	31.8131	21.8	13.8094
21.78	31.3571	21.81	13.6388
21.79	30.9085	21.82	13.4694
21.8	30.463	21.83	13.3056
21.81	30.0194	21.84	13.139
21.82	29.5757	21.85	12.9687
21.83	29.1368	21.86	12.8009
21.84	28.7028	21.87	12.6409
21.85	28.2742	21.88	12.4867
21.86	27.8499	21.89	12.331
21.87	27.4321	21.9	12.1792
21.88	27.0205	21.91	12.0286
21.89	26.6094	21.92	11.8718
21.9	26.1991	21.93	11.7101
21.91	25.7923	21.94	11.5479
21.92	25.3942	21.95	11.3873
21.93	25.0037	21.96	11.2255
21.94	24.6202	21.97	11.0663
21.95	24.2368	21.98	10.9146
21.96	23.8569	21.99	10.7695
21.97	23.477	22	10.6273
21.98	23.0947	22.01	10.4829
21.99	22.7178	22.02	10.3326
22	22.3509	22.03	10.1765
22.01	21.9944	22.04	10.021
22.02	21.6474	22.05	9.86577
22.03	21.3052	22.06	9.70806
22.04	20.9616	22.07	9.55229
22.05	20.6228	22.08	9.40485
22.06	20.2964	22.09	9.2702
22.07	19.9865	22.1	9.1436
22.08	19.6834	22.11	9.02385
22.09	19.3818	22.12	8.9069
22.1	19.0816	22.13	8.78966
22.11	18.782	22.14	8.673
22.12	18.4886	22.15	8.55551
22.13	18.2022	22.16	8.44003
22.14	17.9231	22.17	8.3291
22.15	17.6453	22.18	8.22502
22.16	17.3716	22.19	8.1206
22.17	17.1051	22.2	8.01169
22.18	16.8554	22.21	7.90236
22.19	16.6164	22.22	7.79649
22.2	16.3807	22.23	7.69213
22.21	16.1442	22.24	7.58829
[truncated: 926 more rows]

## Sheet: Figure 1d
Figure 1d
TGA curves of composite films with different contents
UHMWPE		0M2B		0.5M0B		0.5M2B
Temperature (oC)	Weight (%)	Temperature (oC)	Weight (%)	Temperature (oC)	Weight (%)	Temperature (oC)	Weight (%)
31.805	100	31.215	100	35.021	100.001	32.315	100
31.822	100	31.215	99.9951	35.026	100.001	32.317	99.9959
31.842	100	31.213	99.9951	35.026	100.001	32.314	99.9959
31.858	100	31.218	99.9951	35.029	100.001	32.317	99.9959
31.872	100	31.215	99.9951	35.034	100.001	32.313	99.9938
31.889	100	31.215	99.9951	35.031	100.001	32.312	99.9938
31.9	100	31.215	99.9951	35.037	100.001	32.314	99.9918
31.915	100	31.211	99.9951	35.039	100.001	32.314	99.9918
31.931	100	31.211	99.9951	35.039	100.001	32.314	99.9918
31.942	100	31.211	99.9951	35.046	100.001	32.314	99.9897
31.96	100	31.212	99.9951	35.045	100.001	32.312	99.9897
31.975	100	31.209	99.9951	35.052	100.001	32.312	99.9897
31.987	100	31.208	99.9951	35.055	100.001	32.307	99.9897
32.001	100	31.212	99.9951	35.065	100.001	32.312	99.9856
32.016	100	31.209	99.9951	35.068	100.001	32.312	99.9856
32.033	100	31.209	99.9951	35.073	100.001	32.311	99.9856
32.051	100	31.211	99.9951	35.075	100.001	32.314	99.9856
32.065	100	31.211	99.9951	35.081	100.001	32.313	99.9856
32.08	100	31.217	99.9951	35.089	100.002	32.313	99.9856
32.1	100	31.217	99.9951	35.1	100.002	32.314	99.9856
32.116	99.9975	31.217	99.9951	35.109	100.002	32.319	99.9856
32.131	99.9975	31.221	99.9951	35.12	100.003	32.32	99.9856
32.147	99.9975	31.226	99.9951	35.134	100.003	32.319	99.9836
32.166	99.9975	31.231	99.9951	35.146	100.003	32.324	99.9836
32.182	99.9975	31.234	99.9951	35.16	100.004	32.328	99.9836
32.2	99.9975	31.241	99.9951	35.176	100.004	32.331	99.9836
32.214	99.9975	31.247	99.9951	35.191	100.004	32.335	99.9856
32.232	99.9975	31.257	99.9951	35.215	100.004	32.345	99.9856
32.25	99.9975	31.269	99.9951	35.232	100.004	32.348	99.9856
32.267	99.9975	31.278	99.9951	35.256	100.004	32.356	99.9856
32.286	99.9975	31.293	100	35.277	100.003	32.363	99.9856
32.304	99.9975	31.306	100	35.303	100.003	32.373	99.9897
32.32	99.9975	31.32	100	35.329	100.003	32.38	99.9897
32.337	99.9975	31.331	100	35.358	100.002	32.389	99.9897
32.359	100	31.346	100.002	35.387	100.002	32.404	99.9897
32.377	100	31.364	100.002	35.419	100.001	32.419	99.9918
32.4	100	31.382	100.005	35.453	100	32.431	99.9918
32.42	100	31.401	100.007	35.488	99.9998	32.446	99.9938
32.443	100	31.422	100.007	35.528	99.9993	32.462	99.9938
32.467	100.005	31.445	100.012	35.568	99.9987	32.48	99.9959
32.491	100.005	31.468	100.015	35.608	99.9982	32.502	99.9959
32.516	100.005	31.492	100.015	35.65	99.9977	32.523	100
32.542	100.007	31.523	100.017	35.694	99.9972	32.544	100
32.566	100.007	31.552	100.02	35.743	99.9966	32.564	100
32.594	100.01	31.582	100.024	35.79	99.9964	32.589	100.002
32.621	100.01	31.615	100.027	35.846	99.9958	32.615	100.004
32.645	100.012	31.651	100.029	35.895	99.9954	32.643	100.006
32.676	100.012	31.683	100.032	35.95	99.9951	32.67	100.01
32.706	100.017	31.719	100.037	36.01	99.9947	32.701	100.012
32.737	100.02	31.754	100.039	36.067	99.9944	32.731	100.014
32.768	100.02	31.797	100.041	36.125	99.9941	32.765	100.016
32.798	100.022	31.839	100.044	36.192	99.9939	32.797	100.021
32.834	100.025	31.88	100.049	36.254	99.9935	32.834	100.023
32.866	100.03	31.924	100.051	36.321	99.9932	32.869	100.025
32.899	100.03	31.97	100.054	36.388	99.9929	32.906	100.025
32.933	100.032	32.014	100.056	36.458	99.9924	32.945	100.027
32.969	100.032	32.061	100.061	36.527	99.9918	32.98	100.031
33.006	100.035	32.11	100.063	36.601	99.9912	33.023	100.033
33.046	100.037	32.163	100.066	36.678	99.9907	33.063	100.035
33.082	100.042	32.215	100.068	36.753	99.99	33.103	100.037
33.123	100.044	32.266	100.073	36.831	99.9892	33.15	100.041
33.165	100.047	32.319	100.076	36.912	99.9884	33.189	100.043
33.208	100.047	32.376	100.078	36.995	99.9875	33.235	100.045
33.248	100.049	32.433	100.081	37.079	99.9867	33.282	100.047
33.293	100.054	32.491	100.085	37.164	99.9859	33.328	100.051
33.338	100.057	32.549	100.088	37.249	99.9851	33.379	100.053
33.38	100.059	32.608	100.093	37.34	99.9846	33.427	100.055
33.426	100.062	32.667	100.098	37.43	99.984	33.477	100.055
33.477	100.067	32.728	100.1	37.523	99.9835	33.529	100.057
33.522	100.067	32.791	100.1	37.616	99.9833	33.581	100.062
33.57	100.069	32.855	100.102	37.712	99.9832	33.636	100.064
33.617	100.072	32.922	100.105	37.805	99.9831	33.691	100.066
33.668	100.072	32.986	100.11	37.902	99.9831	33.746	100.068
33.718	100.074	33.053	100.112	38.002	99.9832	33.802	100.072
33.769	100.079	33.12	100.115	38.104	99.9834	33.861	100.074
33.823	100.082	33.188	100.117	38.206	99.9835	33.919	100.076
33.872	100.082	33.26	100.122	38.308	99.9836	33.979	100.078
33.926	100.084	33.332	100.124	38.414	99.9838	34.041	100.082
33.976	100.084	33.404	100.127	38.522	99.9841	34.107	100.084
34.033	100.086	33.48	100.129	38.627	99.9842	34.168	100.086
34.092	100.086	33.552	100.134	38.737	99.9844	34.233	100.088
34.15	100.091	33.627	100.137	38.846	99.9846	34.299	100.092
34.205	100.094	33.703	100.137	38.958	99.9848	34.365	100.094
34.265	100.096	33.778	100.139	39.07	99.9849	34.435	100.096
34.324	100.099	33.855	100.141	39.187	99.985	34.504	100.103
34.382	100.104	33.934	100.146	39.3	99.9853	34.574	100.105
34.443	100.106	34.014	100.149	39.416	99.9855	34.641	100.107
34.503	100.109	34.093	100.151	39.533	99.9856	34.711	100.109
34.564	100.111	34.174	100.154	39.65	99.9857	34.782	100.113
34.628	100.111	34.254	100.154	39.772	99.9859	34.852	100.113
34.689	100.116	34.334	100.159	39.892	99.986	34.923	100.115
34.753	100.119	34.417	100.159	40.014	99.9861	34.997	100.117
34.816	100.121	34.499	100.161	40.139	99.9862	35.069	100.119
34.882	100.121	34.58	100.163	40.261	99.9865	35.139	100.119
34.948	100.124	34.663	100.166	40.39	99.9866	35.211	100.123
35.016	100.128	34.747	100.166	40.514	99.9869	35.285	100.123
35.08	100.131	34.831	100.171	40.642	99.9871	35.359	100.125
35.147	100.133	34.915	100.173	40.773	99.9874	35.437	100.125
35.214	100.136	35.001	100.173	40.901	99.9877	35.513	100.127
35.283	100.141	35.085	100.176	41.033	99.9881	35.59	100.127
35.35	100.143	35.174	100.178	41.167	99.9885	35.666	100.129
35.418	100.143	35.261	100.183	41.301	99.9888	35.746	100.129
35.484	100.146	35.349	100.185	41.434	99.9892	35.825	100.129
35.556	100.153	35.435	100.185	41.565	99.9894	35.911	100.133
35.627	100.156	35.524	100.188	41.707	99.9897	35.99	100.133
35.695	100.158	35.612	100.19	41.844	99.99	36.07	100.135
35.765	100.158	35.698	100.19	41.984	99.9902	36.154	100.135
35.838	100.161	35.787	100.195	42.125	99.9904	36.237	100.138
35.911	100.166	35.881	100.195	42.263	99.9905	36.317	100.138
35.985	100.168	35.967	100.198	42.403	99.9906	36.4	100.138
36.058	100.17	36.058	100.2	42.545	99.9908	36.484	100.14
36.133	100.173	36.152	100.2	42.685	99.991	36.567	100.14
36.209	100.173	36.239	100.203	42.832	99.9912	36.651	100.144
36.286	100.178	36.333	100.207	42.977	99.9914	36.733	100.144
36.361	100.178	36.425	100.207	43.122	99.9914	36.815	100.144
36.436	100.18	36.516	100.21	43.267	99.9916	36.899	100.146
36.513	100.18	36.61	100.212	43.418	99.9917	36.984	100.146
36.589	100.183	36.702	100.212	43.564	99.9919	37.069	100.148
36.67	100.185	36.794	100.215	43.714	99.992	37.154	100.15
36.747	100.19	36.887	100.215	43.859	99.9922	37.238	100.15
36.825	100.19	36.984	100.22	44.014	99.9924	37.326	100.154
36.905	100.193	37.075	100.22	44.166	99.9925	37.412	100.154
36.983	100.195	37.168	100.222	44.316	99.9928	37.5	100.156
37.061	100.195	37.263	100.222	44.472	99.993	37.588	100.156
37.137	100.198	37.356	100.224	44.626	99.9932	37.672	100.158
37.217	100.203	37.452	100.224	44.78	99.9934	37.766	100.158
37.296	100.205	37.545	100.227	44.935	99.9935	37.851	100.158
37.379	100.205	37.64	100.227	45.091	99.9937	37.942	100.158
37.46	100.207	37.733	100.227	45.251	99.9938	38.033	100.158
37.542	100.21	37.825	100.227	45.412	99.9941	38.121	100.158
37.625	100.21	37.923	100.232	45.572	99.9943	38.214	100.158
37.704	100.215	38.016	100.232	45.734	99.9944	38.303	100.158
37.789	100.217	38.113	100.232	45.891	99.9945	38.392	100.16
37.871	100.217	38.211	100.232	46.052	99.9947	38.485	100.16
37.952	100.217	38.303	100.234	46.214	99.9949	38.578	100.16
38.035	100.22	38.403	100.234	46.377	99.995	38.666	100.16
38.119	100.222	38.498	100.234	46.538	99.9951	38.758	100.16
38.201	100.227	38.595	100.234	46.701	99.9953	38.845	100.16
38.283	100.23	38.694	100.237	46.866	99.9954	38.935	100.164
38.368	100.23	38.787	100.237	47.028	99.9956	39.025	100.164
38.45	100.232	38.883	100.237	47.198	99.9958	39.116	100.164
38.538	100.232	38.981	100.239	47.365	99.9959	39.206	100.166
38.623	100.235	39.079	100.239	47.532	99.9961	39.295	100.166
38.711	100.235	39.175	100.239	47.702	99.9961	39.387	100.166
38.795	100.235	39.272	100.244	47.87	99.9962	39.476	100.168
38.879	100.235	39.369	100.244	48.04	99.9963	39.569	100.168
38.964	100.24	39.469	100.246	48.211	99.9961	39.663	100.168
39.05	100.24	39.564	100.246	48.378	99.9961	39.756	100.17
39.134	100.242	39.66	100.249	48.553	99.9961	39.845	100.17
39.221	100.242	39.758	100.249	48.722	99.996	39.935	100.174
39.308	100.245	39.858	100.251	48.898	99.996	40.025	100.174
39.395	100.245	39.955	100.256	49.07	99.9959	40.119	100.176
39.484	100.247	40.054	100.256	49.244	99.9959	40.208	100.179
39.572	100.247	40.153	100.259	49.42	99.996	40.303	100.179
39.659	100.247	40.255	100.259	49.592	99.9961	40.39	100.181
39.748	100.252	40.352	100.261	49.768	99.9962	40.484	100.181
39.833	100.252	40.452	100.261	49.939	99.9963	40.576	100.181
39.924	100.254	40.551	100.261	50.117	99.9965	40.671	100.185
40.014	100.254	40.65	100.261	50.294	99.9966	40.763	100.185
40.1	100.254	40.753	100.261	50.473	99.9968	40.856	100.187
40.19	100.257	40.85	100.261	50.65	99.9969	40.949	100.187
40.278	100.259	40.951	100.261	50.826	99.9972	41.043	100.189
40.37	100.259	41.048	100.261	51.006	99.9973	41.139	100.189
40.458	100.264	41.145	100.261	51.186	99.9975	41.233	100.189
40.547	100.264	41.244	100.261	51.368	99.9975	41.327	100.191
40.638	100.267	41.342	100.261	51.55	99.9975	41.42	100.191
40.728	100.267	41.442	100.261	51.733	99.9975	41.514	100.191
40.818	100.267	41.54	100.261	51.912	99.9976	41.608	100.195
40.91	100.267	41.641	100.261	52.096	99.9976	41.702	100.195
41.002	100.269	41.739	100.261	52.278	99.9975	41.796	100.197
41.092	100.269	41.837	100.261	52.461	99.9975	41.893	100.197
41.181	100.272	41.936	100.263	52.647	99.9974	41.988	100.197
41.273	100.272	42.033	100.263	52.83	99.9974	42.086	100.197
41.36	100.272	42.133	100.263	53.017	99.9974	42.185	100.199
41.457	100.277	42.233	100.263	53.201	99.9973	42.279	100.199
41.547	100.277	42.331	100.263	53.385	99.9973	42.376	100.201
41.638	100.279	42.431	100.268	53.575	99.9972	42.472	100.201
41.727	100.282	42.535	100.268	53.76	99.9973	42.567	100.201
41.819	100.284	42.634	100.268	53.949	99.9974	42.664	100.201
41.913	100.284	42.734	100.268	54.14	99.9975	42.761	100.201
42.003	100.289	42.835	100.268	54.328	99.9976	42.857	100.205
42.097	100.289	42.933	100.268	54.516	99.9977	42.954	100.205
42.19	100.289	43.034	100.268	54.708	99.9977	43.049	100.205
42.283	100.291	43.136	100.268	54.895	99.9977	43.146	100.205
42.376	100.291	43.237	100.268	55.088	99.9977	43.242	100.205
42.471	100.291	43.339	100.271	55.279	99.9978	43.339	100.207
42.567	100.291	43.437	100.271	55.472	99.998	43.435	100.207
42.664	100.291	43.537	100.271	55.662	99.9982	43.532	100.207
42.758	100.291	43.641	100.271	55.855	99.9983	43.629	100.207
42.855	100.294	43.739	100.271	56.048	99.9984	43.727	100.207
42.95	100.294	43.842	100.271	56.242	99.9985	43.826	100.209
43.043	100.294	43.944	100.271	56.437	99.9985	43.923	100.209
43.145	100.294	44.046	100.271	56.631	99.9986	44.021	100.209
43.239	100.294	44.144	100.271	56.824	99.9986	44.119	100.209
43.337	100.296	44.243	100.271	57.018	99.9987	44.22	100.211
43.427	100.296	44.344	100.271	57.215	99.9988	44.32	100.211
43.522	100.296	44.443	100.271	57.409	99.9989	44.416	100.211
43.621	100.296	44.543	100.271	57.602	99.999	44.511	100.211
43.716	100.301	44.643	100.271	57.802	99.9991	44.611	100.211
43.81	100.301	44.743	100.271	57.997	99.9991	44.711	100.211
43.903	100.301	44.843	100.271	58.195	99.9992	44.811	100.211
44	100.301	44.943	100.268	58.389	99.9992	44.908	100.211
44.101	100.301	45.047	100.268	58.588	99.9992	45.009	100.211
44.193	100.304	45.147	100.268	58.787	99.9993	45.111	100.211
44.288	100.304	45.249	100.268	58.987	99.9994	45.209	100.211
44.383	100.304	45.35	100.268	59.185	99.9995	45.313	100.211
44.479	100.306	45.448	100.268	59.38	99.9995	45.412	100.211
44.575	100.306	45.546	100.268	59.581	99.9995	45.512	100.211
44.672	100.306	45.649	100.268	59.781	99.9995	45.617	100.211
44.769	100.306	45.753	100.268	59.982	99.9995	45.713	100.209
44.864	100.306	45.855	100.263	60.181	99.9995	45.816	100.209
44.962	100.309	45.958	100.263	60.383	99.9995	45.917	100.209
45.057	100.309	46.061	100.263	60.587	99.9995	46.017	100.209
45.156	100.314	46.163	100.263	60.787	99.9995	46.119	100.209
45.252	100.314	46.262	100.263	60.991	99.9994	46.219	100.209
45.352	100.316	46.368	100.263	61.193	99.9993	46.322	100.209
45.45	100.316	46.47	100.263	61.396	99.9992	46.421	100.209
45.547	100.319	46.572	100.261	61.601	99.9991	46.52	100.209
45.646	100.319	46.67	100.261	61.801	99.9991	46.62	100.209
45.74	100.319	46.776	100.261	62.007	99.9991	46.725	100.209
45.839	100.321	46.88	100.261	62.208	99.9991	46.823	100.209
45.941	100.321	46.981	100.261	62.414	99.999	46.922	100.209
46.038	100.326	47.083	100.261	62.621	99.999	47.025	100.211
46.136	100.326	47.187	100.261	62.822	99.999	47.125	100.211
46.237	100.329	47.289	100.259	63.028	99.9989	47.223	100.211
46.335	100.329	47.392	100.259	63.235	99.9989	47.327	100.211
46.436	100.329	47.495	100.259	63.441	99.9989	47.426	100.211
46.535	100.331	47.595	100.259	63.647	99.9989	47.525	100.211
46.636	100.331	47.701	100.259	63.85	99.999	47.627	100.211
46.737	100.331	47.802	100.261	64.059	99.9992	47.726	100.211
46.835	100.331	47.905	100.261	64.266	99.9993	47.825	100.211
46.935	100.331	48.008	100.261	64.475	99.9994	47.927	100.211
47.034	100.331	48.112	100.261	64.678	99.9995	48.028	100.211
47.138	100.331	48.215	100.261	64.889	99.9995	48.127	100.211
47.237	100.333	48.319	100.261	65.093	99.9995	48.228	100.211
47.337	100.333	48.421	100.259	65.303	99.9995	48.329	100.211
47.436	100.333	48.525	100.259	65.509	99.9995	48.428	100.211
47.535	100.333	48.629	100.259	65.717	99.9995	48.53	100.209
47.635	100.333	48.732	100.259	65.928	99.9994	48.628	100.209
47.736	100.333	48.839	100.259	66.137	99.9994	48.732	100.209
47.836	100.338	48.94	100.259	66.35	99.9992	48.832	100.207
47.936	100.338	49.041	100.259	66.555	99.9991	48.931	100.207
48.04	100.338	49.142	100.259	66.766	99.999	49.036	100.207
48.14	100.338	49.246	100.259	66.976	99.9989	49.136	100.207
48.24	100.338	49.348	100.259	67.189	99.9988	49.239	100.205
48.342	100.338	49.448	100.259	67.4	99.9988	49.34	100.205
48.443	100.338	49.552	100.259	67.613	99.9988	49.442	100.205
48.545	100.338	49.656	100.259	67.825	99.9988	49.546	100.201
48.647	100.341	49.756	100.256	68.033	99.9989	49.648	100.201
48.75	100.341	49.857	100.256	68.248	99.9989	49.749	100.201
48.849	100.343	49.96	100.256	68.465	99.9989	49.849	100.201
48.953	100.343	50.063	100.256	68.676	99.9989	49.955	100.201
49.054	100.343	50.166	100.251	68.892	99.9989	50.056	100.201
49.155	100.346	50.269	100.251	69.103	99.9989	50.157	100.201
49.262	100.346	50.372	100.251	69.316	99.9988	50.258	100.199
49.363	100.346	50.473	100.249	69.53	99.9988	50.356	100.199
49.463	100.346	50.577	100.249	69.746	99.9988	50.46	100.199
49.569	100.346	50.68	100.249	69.954	99.9987	50.561	100.199
49.673	100.346	50.784	100.249	70.169	99.9986	50.659	100.197
49.775	100.346	50.887	100.249	70.385	99.9985	50.761	100.197
49.877	100.346	50.989	100.249	70.599	99.9984	50.862	100.197
49.982	100.346	51.099	100.249	70.814	99.9983	50.965	100.195
50.086	100.346	51.2	100.249	71.029	99.9983	51.061	100.195
50.188	100.351	51.303	100.249	71.241	99.9982	51.166	100.195
50.29	100.351	51.408	100.246	71.459	99.9982	51.267	100.191
50.39	100.351	51.51	100.246	71.673	99.9981	51.372	100.191
50.494	100.351	51.615	100.246	71.889	99.9981	51.469	100.191
50.598	100.351	51.716	100.246	72.107	99.9981	51.573	100.189
50.701	100.351	51.827	100.246	72.32	99.998	51.674	100.189
50.805	100.351	51.931	100.246	72.538	99.9981	51.774	100.189
50.909	100.351	52.036	100.246	72.75	99.9981	51.877	100.187
51.013	100.351	52.136	100.246	72.966	99.9981	51.982	100.187
51.119	100.351	52.242	100.246	73.185	99.9982	52.083	100.187
51.22	100.351	52.349	100.246	73.4	99.9984	52.181	100.187
51.323	100.351	52.455	100.246	73.614	99.9985	52.285	100.187
51.424	100.351	52.56	100.246	73.83	99.9986	52.385	100.187
51.531	100.351	52.667	100.246	74.049	99.9988	52.488	100.185
51.634	100.351	52.771	100.246	74.267	99.9991	52.589	100.185
51.738	100.353	52.874	100.246	74.482	99.9993	52.695	100.185
51.84	100.353	52.976	100.246	74.698	99.9995	52.798	100.185
51.945	100.353	53.079	100.246	74.916	99.9997	52.902	100.185
52.05	100.353	53.185	100.246	75.135	99.9999	53.005	100.181
52.154	100.353	53.288	100.246	75.354	100	53.108	100.181
52.261	100.356	53.394	100.246	75.571	100	53.215	100.181
52.363	100.356	53.501	100.246	75.791	100.001	53.322	100.181
52.468	100.356	53.599	100.244	76.011	100.001	53.425	100.181
52.569	100.356	53.708	100.244	76.228	100.001	53.533	100.181
52.678	100.356	53.811	100.244	76.448	100.001	53.636	100.179
52.783	100.356	53.919	100.244	76.667	100.001	53.743	100.179
52.889	100.358	54.022	100.239	76.886	100.001	53.849	100.179
52.997	100.358	54.124	100.239	77.104	100.001	53.955	100.179
53.1	100.358	54.23	100.239	77.325	100	54.059	100.179
53.205	100.358	54.334	100.239	77.543	100	54.166	100.179
53.311	100.358	54.439	100.239	77.762	100	54.266	100.179
53.418	100.358	54.542	100.239	77.985	99.9998	54.376	100.179
53.522	100.358	54.647	100.237	78.201	99.9997	54.478	100.179
53.627	100.358	54.751	100.237	78.426	99.9995	54.58	100.179
53.731	100.358	54.855	100.237	78.646	99.9994	54.687	100.179
53.837	100.358	54.961	100.237	78.87	99.9993	54.79	100.181
53.943	100.363	55.064	100.237	79.091	99.9993	54.895	100.181
54.047	100.363	55.172	100.237	79.31	99.9993	54.999	100.181
54.151	100.363	55.273	100.237	79.532	99.9992	55.106	100.181
54.255	100.363	55.379	100.237	79.753	99.9991	55.208	100.181
54.361	100.363	55.483	100.237	79.973	99.999	55.312	100.181
54.468	100.363	55.585	100.234	80.195	99.9987	55.414	100.179
54.57	100.363	55.693	100.234	80.416	99.9985	55.518	100.179
54.676	100.363	55.8	100.234	80.633	99.9984	55.62	100.179
54.782	100.363	55.904	100.234	80.856	99.9981	55.727	100.179
54.885	100.363	56.006	100.232	81.076	99.9978	55.83	100.176
54.99	100.363	56.113	100.232	81.299	99.9974	55.936	100.176
55.095	100.363	56.217	100.232	81.52	99.9971	56.039	100.176
55.205	100.363	56.319	100.232	81.742	99.9969	56.144	100.176
55.306	100.363	56.424	100.232	81.965	99.9968	56.245	100.176
55.412	100.363	56.532	100.227	82.185	99.9967	56.35	100.176
55.519	100.363	56.635	100.227	82.407	99.9965	56.456	100.176
55.622	100.363	56.737	100.227	82.63	99.9964	56.559	100.174
55.73	100.363	56.848	100.227	82.851	99.9964	56.661	100.174
55.836	100.363	56.952	100.227	83.075	99.9963	56.765	100.174
55.941	100.366	57.057	100.227	83.298	99.9964	56.871	100.174
56.046	100.366	57.159	100.227	83.519	99.9964	56.974	100.17
56.152	100.366	57.265	100.224	83.74	99.9963	57.077	100.17
56.257	100.366	57.371	100.224	83.963	99.9961	57.183	100.17
56.358	100.366	57.476	100.224	84.189	99.996	57.288	100.168
56.467	100.366	57.578	100.224	84.412	99.9958	57.391	100.168
56.573	100.366	57.683	100.224	84.634	99.9955	57.495	100.168
56.68	100.366	57.788	100.224	84.855	99.9954	57.603	100.168
56.788	100.366	57.893	100.224	85.079	99.9952	57.706	100.166
56.895	100.368	58	100.222	85.305	99.9949	57.807	100.166
57	100.368	58.104	100.222	85.528	99.9945	57.916	100.166
57.108	100.368	58.207	100.222	85.75	99.9942	58.019	100.166
57.213	100.371	58.314	100.222	85.973	99.994	58.125	100.164
57.318	100.371	58.418	100.22	86.196	99.9938	58.232	100.164
57.424	100.371	58.522	100.22	86.418	99.9937	58.337	100.164
57.532	100.375	58.627	100.22	86.641	99.9935	58.442	100.164
57.636	100.375	58.731	100.22	86.865	99.9934	58.546	100.16
57.743	100.375	58.837	100.22	87.086	99.9934	58.652	100.16
57.849	100.378	58.937	100.215	87.313	99.9934	58.759	100.16
57.952	100.378	59.045	100.215	87.534	99.9933	58.864	100.158
58.06	100.378	59.15	100.215	87.755	99.9933	58.972	100.158
58.166	100.378	59.253	100.215	87.977	99.9933	59.076	100.158
58.273	100.378	59.358	100.215	88.202	99.9934	59.184	100.158
58.378	100.378	59.461	100.215	88.423	99.9934	59.286	100.158
58.486	100.378	59.57	100.215	88.644	99.9935	59.394	100.156
58.59	100.378	59.668	100.215	88.868	99.9936	59.5	100.156
58.699	100.378	59.773	100.215	89.092	99.9938	59.606	100.156
58.804	100.378	59.876	100.212	89.313	99.9938	59.709	100.156
58.908	100.378	59.98	100.212	89.535	99.9939	59.814	100.156
59.013	100.378	60.085	100.212	89.757	99.9939	59.92	100.156
59.117	100.378	60.189	100.212	89.982	99.9938	60.026	100.156
59.22	100.378	60.294	100.212	90.204	99.9937	60.133	100.156
59.325	100.378	60.399	100.21	90.427	99.9937	60.238	100.156
59.429	100.378	60.503	100.21	90.649	99.9937	60.342	100.154
59.536	100.378	60.609	100.21	90.872	99.9936	60.443	100.154
59.64	100.378	60.711	100.21	91.098	99.9937	60.551	100.154
59.746	100.378	60.814	100.21	91.318	99.9939	60.654	100.154
59.85	100.378	60.918	100.207	91.542	99.9939	60.762	100.15
59.955	100.378	61.019	100.207	91.766	99.994	60.868	100.15
60.062	100.378	61.126	100.207	91.991	99.9941	60.975	100.15
60.164	100.378	61.227	100.207	92.213	99.9942	61.079	100.15
60.268	100.375	61.334	100.207	92.436	99.9945	61.185	100.15
60.378	100.375	61.437	100.207	92.659	99.9947	61.289	100.15
60.483	100.375	61.54	100.207	92.88	99.9949	61.393	100.15
60.586	100.375	61.641	100.207	93.108	99.9951	61.498	100.15
60.695	100.375	61.745	100.207	93.329	99.9952	61.599	100.15
60.799	100.375	61.85	100.207	93.552	99.9954	61.704	100.148
60.907	100.375	61.95	100.207	93.774	99.9954	61.808	100.148
61.012	100.375	62.057	100.207	93.995	99.9954	61.913	100.148
61.12	100.375	62.161	100.203	94.22	99.9954	62.017	100.148
61.226	100.375	62.263	100.203	94.445	99.9952	62.121	100.148
61.334	100.375	62.368	100.203	94.669	99.9953	62.225	100.148
61.438	100.375	62.47	100.203	94.888	99.9952	62.329	100.148
61.546	100.375	62.574	100.203	95.111	99.9952	62.436	100.146
61.653	100.371	62.679	100.203	95.336	99.9952	62.538	100.146
61.759	100.371	62.782	100.203	95.56	99.9952	62.644	100.146
61.864	100.371	62.886	100.203	95.781	99.9951	62.75	100.146
61.972	100.371	62.992	100.203	96.006	99.9951	62.851	100.146
62.076	100.371	63.094	100.203	96.227	99.9951	62.96	100.144
62.187	100.371	63.201	100.203	96.453	99.9951	63.067	100.144
62.293	100.371	63.301	100.203	96.672	99.9951	63.17	100.144
62.396	100.371	63.404	100.2	96.898	99.995	63.274	100.144
62.501	100.371	63.513	100.2	97.121	99.9949	63.382	100.144
62.609	100.371	63.616	100.2	97.345	99.9947	63.486	100.144
62.713	100.371	63.722	100.198	97.569	99.9946	63.591	100.14
62.82	100.371	63.827	100.198	97.794	99.9946	63.694	100.14
62.924	100.371	63.928	100.198	98.02	99.9945	63.8	100.14
63.033	100.371	64.035	100.198	98.244	99.9944	63.907	100.138
63.138	100.371	64.138	100.198	98.463	99.9943	64.013	100.135
63.243	100.371	64.239	100.198	98.687	99.9943	64.121	100.135
63.35	100.371	64.346	100.198	98.91	99.9943	64.224	100.133
63.459	100.371	64.446	100.198	99.133	99.9943	64.331	100.133
63.567	100.371	64.552	100.195	99.36	99.9942	64.438	100.129
63.674	100.371	64.657	100.195	99.58	99.9942	64.538	100.129
63.78	100.371	64.761	100.195	99.803	99.9941	64.647	100.127
63.889	100.371	64.866	100.195	100.026	99.994	64.753	100.127
63.996	100.371	64.97	100.195	100.25	99.9941	64.862	100.125
64.105	100.371	65.076	100.195	100.479	99.9941	64.963	100.123
64.213	100.371	65.18	100.19	100.695	99.9941	65.071	100.123
64.318	100.371	65.285	100.19	100.918	99.994	65.177	100.119
64.426	100.368	65.39	100.19	101.142	99.9939	65.281	100.119
64.534	100.368	65.498	100.19	101.369	99.9937	65.386	100.117
64.642	100.368	65.601	100.19	101.584	99.9936	65.49	100.117
64.75	100.368	65.706	100.19	101.811	99.9934	65.595	100.117
64.856	100.366	65.809	100.19	102.034	99.9934	65.698	100.117
64.965	100.366	65.914	100.188	102.257	99.9934	65.8	100.115
65.07	100.366	66.021	100.188	102.482	99.9934	65.905	100.115
65.178	100.366	66.127	100.188	102.705	99.9935	66.009	100.115
65.286	100.366	66.229	100.188	102.927	99.9934	66.11	100.115
65.395	100.366	66.333	100.188	103.154	99.9935	66.217	100.113
65.499	100.366	66.437	100.185	103.376	99.9934	66.316	100.113
65.608	100.366	66.541	100.185	103.598	99.9935	66.423	100.113
65.715	100.366	66.648	100.185	103.823	99.9933	66.524	100.113
65.825	100.366	66.753	100.185	104.046	99.9934	66.627	100.113
65.929	100.366	66.855	100.183	104.27	99.9933	66.73	100.113
66.034	100.366	66.959	100.183	104.496	99.9933	66.834	100.113
66.14	100.368	67.063	100.183	104.721	99.9935	66.94	100.115
66.247	100.368	67.166	100.183	104.945	99.9935	67.043	100.115
66.35	100.368	67.271	100.178	105.166	99.9935	67.146	100.115
66.458	100.368	67.376	100.178	105.392	99.9935	67.248	100.115
66.565	100.368	67.484	100.178	105.614	99.9935	67.355	100.115
66.669	100.368	67.586	100.178	105.839	99.9934	67.456	100.115
66.778	100.371	67.691	100.178	106.064	99.9933	67.56	100.113
66.884	100.371	67.794	100.176	106.291	99.9933	67.664	100.113
66.992	100.371	67.898	100.176	106.511	99.9933	67.768	100.113
67.1	100.371	68.009	100.176	106.738	99.9932	67.872	100.109
67.205	100.371	68.11	100.173	106.962	99.9933	67.979	100.109
67.315	100.375	68.215	100.173	107.187	99.9932	68.081	100.109
67.423	100.375	68.318	100.173	107.41	99.9931	68.186	100.109
67.53	100.375	68.426	100.173	107.634	99.993	68.29	100.107
67.636	100.375	68.531	100.171	107.855	99.993	68.395	100.107
67.74	100.375	68.638	100.171	108.081	99.9929	68.502	100.107
67.85	100.375	68.741	100.171	108.303	99.9929	68.605	100.107
67.955	100.375	68.846	100.166	108.526	99.9929	68.708	100.105
68.059	100.375	68.952	100.166	108.749	99.9929	68.815	100.105
68.165	100.375	69.058	100.166	108.974	99.993	68.918	100.105
68.272	100.375	69.162	100.166	109.198	99.9932	69.026	100.103
68.378	100.375	69.27	100.166	109.42	99.9933	69.127	100.103
68.486	100.375	69.376	100.163	109.643	99.9935	69.232	100.099
68.589	100.375	69.481	100.163	109.866	99.9937	69.336	100.099
68.698	100.375	69.587	100.163	110.09	99.9937	69.442	100.099
68.802	100.375	69.693	100.163	110.313	99.9937	69.55	100.096
68.905	100.375	69.796	100.163	110.537	99.9938	69.654	100.096
69.01	100.375	69.902	100.163	110.761	99.9938	69.759	100.096
69.116	100.375	70.006	100.161	110.985	99.9938	69.86	100.096
69.222	100.375	70.112	100.161	111.206	99.9938	69.968	100.096
69.322	100.375	70.213	100.161	111.43	99.9938	70.068	100.094
69.43	100.375	70.319	100.159	111.652	99.9937	70.176	100.094
69.535	100.375	70.424	100.159	111.878	99.9935	70.28	100.094
69.638	100.375	70.528	100.159	112.102	99.9934	70.382	100.092
69.747	100.375	70.631	100.154	112.324	99.9931	70.486	100.092
69.852	100.375	70.735	100.154	112.547	99.9929	70.591	100.088
69.956	100.375	70.839	100.154	112.773	99.9926	70.691	100.088
70.06	100.375	70.942	100.154	112.994	99.9924	70.797	100.088
70.166	100.375	71.046	100.154	113.219	99.9921	70.901	100.086
70.271	100.375	71.146	100.151	113.442	99.992	71.005	100.086
70.377	100.375	71.252	100.151	113.665	99.9917	71.113	100.084
70.484	100.375	71.355	100.151	113.889	99.9915	71.219	100.084
70.591	100.375	71.456	100.151	114.112	99.9912	71.32	100.082
70.698	100.375	71.56	100.151	114.333	99.9909	71.427	100.082
70.802	100.375	71.666	100.151	114.556	99.9905	71.532	100.078
70.912	100.375	71.771	100.149	114.78	99.9901	71.635	100.076
71.017	100.375	71.874	100.149	115.004	99.9899	71.739	100.076
71.122	100.371	71.977	100.149	115.231	99.9895	71.843	100.076
71.229	100.371	72.083	100.146	115.452	99.9893	71.947	100.074
71.334	100.371	72.185	100.146	115.672	99.9889	72.052	100.074
71.439	100.371	72.29	100.146	115.9	99.9885	72.159	100.074
71.544	100.371	72.393	100.141	116.123	99.9882	72.263	100.072
71.654	100.368	72.499	100.141	116.343	99.988	72.366	100.072
71.758	100.368	72.606	100.141	116.568	99.9878	72.474	100.068
71.863	100.368	72.706	100.139	116.791	99.9875	72.578	100.068
71.972	100.368	72.811	100.139	117.011	99.9874	72.682	100.066
72.076	100.366	72.918	100.139	117.233	99.9872	72.786	100.066
72.182	100.366	73.02	100.137	117.456	99.9871	72.892	100.064
72.289	100.366	73.127	100.137	117.678	99.9871	72.996	100.062
72.397	100.366	73.229	100.134	117.899	99.9871	73.103	100.062
72.505	100.366	73.332	100.134	118.121	99.9871	73.204	100.057
72.61	100.366	73.435	100.134	118.344	99.9871	73.308	100.057
72.718	100.366	73.537	100.129	118.567	99.9871	73.414	100.057
72.828	100.366	73.642	100.129	118.79	99.9871	73.516	100.055
72.932	100.366	73.744	100.129	119.013	99.987	73.624	100.055
73.042	100.366	73.848	100.127	119.234	99.9868	73.724	100.055
73.149	100.366	73.952	100.127	119.458	99.9867	73.827	100.055
73.258	100.366	74.056	100.127	119.68	99.9865	73.934	100.053
73.36	100.366	74.16	100.127	119.901	99.9862	74.038	100.053
73.471	100.366	74.263	100.124	120.123	99.9859	74.14	100.053
73.576	100.366	74.371	100.124	120.345	99.9857	74.245	100.053
73.682	100.366	74.474	100.124	120.569	99.9855	74.349	100.053
73.793	100.363	74.579	100.124	120.788	99.9853	74.451	100.051
73.898	100.363	74.684	100.124	121.012	99.9852	74.556	100.051
74.005	100.363	74.79	100.122	121.235	99.9849	74.661	100.051
74.111	100.363	74.894	100.122	121.455	99.9848	74.766	100.051
74.217	100.363	74.997	100.117	121.677	99.9845	74.872	100.051
74.324	100.363	75.103	100.117	121.9	99.9844	74.975	100.051
74.43	100.363	75.209	100.117	122.12	99.9844	75.079	100.047
74.535	100.363	75.313	100.115	122.342	99.9844	75.186	100.047
74.645	100.363	75.417	100.115	122.563	99.9844	75.286	100.047
74.751	100.358	75.525	100.112	122.783	99.9844	75.391	100.047
74.858	100.358	75.629	100.112	123.007	99.9844	75.495	100.045
74.964	100.358	75.734	100.11	123.227	99.9844	75.599	100.045
75.071	100.358	75.838	100.11	123.447	99.9843	75.705	100.043
75.181	100.358	75.944	100.105	123.667	99.9842	75.81	100.043
75.281	100.358	76.048	100.105	123.886	99.9841	75.914	100.041
75.388	100.358	76.152	100.102	124.107	99.9839	76.017	100.041
75.493	100.358	76.259	100.102	124.326	99.9839	76.12	100.041
75.599	100.356	76.362	100.1	124.546	99.9837	76.224	100.041
75.706	100.356	76.469	100.1	124.764	99.9837	76.331	100.041
75.813	100.356	76.571	100.1	124.983	99.9836	76.432	100.037
75.918	100.356	76.677	100.1	125.202	99.9836	76.538	100.037
76.024	100.356	76.781	100.1	125.427	99.9835	76.64	100.037
76.127	100.356	76.886	100.1	125.641	99.9835	76.745	100.035
76.235	100.356	76.989	100.1	125.861	99.9834	76.852	100.035
76.342	100.356	77.097	100.1	126.08	99.9833	76.956	100.035
76.445	100.356	77.202	100.098	126.3	99.9833	77.061	100.035
76.553	100.356	77.305	100.098	126.519	99.9832	77.167	100.033
76.661	100.356	77.408	100.098	126.738	99.9832	77.269	100.033
76.765	100.356	77.518	100.098	126.954	99.9833	77.377	100.033
76.872	100.356	77.619	100.093	127.173	99.9833	77.478	100.033
76.975	100.356	77.724	100.093	127.388	99.9834	77.583	100.033
77.081	100.356	77.83	100.093	127.608	99.9834	77.687	100.031
77.187	100.356	77.931	100.093	127.826	99.9834	77.791	100.031
77.297	100.353	78.037	100.09	128.04	99.9834	77.899	100.031
77.4	100.353	78.136	100.09	128.26	99.9832	78	100.031
77.504	100.353	78.242	100.088	128.476	99.9832	78.108	100.027
77.61	100.353	78.345	100.088	128.691	99.9831	78.21	100.027
77.718	100.353	78.451	100.085	128.909	99.983	78.315	100.027
77.823	100.353	78.553	100.085	129.123	99.983	78.418	100.025
77.927	100.353	78.661	100.085	129.339	99.9829	78.524	100.025
78.03	100.353	78.761	100.081	129.554	99.9829	78.626	100.025
78.132	100.351	78.866	100.081	129.77	99.9828	78.732	100.025
78.24	100.351	78.971	100.081	129.984	99.9828	78.835	100.025
78.343	100.351	79.074	100.081	130.2	99.9826	78.941	100.023
78.449	100.351	79.178	100.078	130.414	99.9826	79.047	100.023
78.552	100.351	79.283	100.078	130.626	99.9825	79.152	100.023
78.659	100.351	79.383	100.078	130.839	99.9824	79.255	100.023
78.766	100.351	79.489	100.076	131.052	99.9823	79.363	100.021
78.871	100.351	79.592	100.076	131.266	99.9823	79.467	100.021
78.973	100.351	79.697	100.076	131.478	99.9822	79.574	100.021
79.078	100.346	79.798	100.076	131.689	99.9821	79.679	100.016
79.184	100.346	79.903	100.073	131.901	99.9818	79.787	100.016
79.286	100.346	80.006	100.073	132.111	99.9815	79.89	100.016
79.394	100.346	80.107	100.073	132.321	99.9812	79.996	100.016
79.499	100.346	80.211	100.073	132.532	99.981	80.101	100.016
79.602	100.351	80.314	100.068	132.742	99.9807	80.207	100.016
79.707	100.351	80.416	100.068	132.951	99.9804	80.312	100.016
79.809	100.351	80.517	100.068	133.161	99.9802	80.42	100.016
79.918	100.351	80.62	100.068	133.369	99.9801	80.525	100.014
80.024	100.351	80.722	100.068	133.578	99.9799	80.629	100.014
80.126	100.351	80.824	100.073	133.787	99.9798	80.735	100.014
80.235	100.351	80.926	100.073	133.996	99.9796	80.838	100.014
80.337	100.351	81.029	100.073	134.203	99.9794	80.944	100.014
80.444	100.351	81.133	100.068	134.412	99.9793	81.052	100.014
80.549	100.351	81.236	100.068	134.619	99.9792	81.155	100.014
80.655	100.351	81.341	100.068	134.827	99.979	81.258	100.012
80.758	100.351	81.441	100.068	135.036	99.9789	81.363	100.012
80.864	100.351	81.548	100.066	135.242	99.9788	81.468	100.012
80.97	100.351	81.649	100.066	135.446	99.9786	81.572	100.012
81.075	100.351	81.752	100.066	135.653	99.9785	81.675	100.01
81.182	100.351	81.858	100.066	135.86	99.9783	81.781	100.01
81.29	100.351	81.963	100.066	136.066	99.978	81.885	100.01
81.394	100.346	82.065	100.063	136.272	99.9777	81.99	100.006
81.501	100.346	82.172	100.063	136.478	99.9773	82.095	100.006
81.608	100.346	82.275	100.063	136.681	99.9771	82.198	100.004
81.716	100.346	82.378	100.063	136.883	99.9768	82.302	100.004
81.821	100.343	82.479	100.063	137.086	99.9766	82.404	100.004
81.928	100.343	82.585	100.061	137.289	99.9764	82.51	100.002
82.034	100.343	82.687	100.061	137.49	99.9763	82.613	100.002
82.139	100.343	82.791	100.061	137.692	99.9761	82.715	100.002
82.246	100.343	82.894	100.061	137.897	99.9759	82.817	100
82.351	100.343	82.997	100.061	138.097	99.9757	82.924	100
82.46	100.343	83.1	100.056	138.301	99.9757	83.023	100
82.566	100.343	83.204	100.056	138.502	99.9756	83.126	99.9959
82.674	100.343	83.307	100.056	138.702	99.9756	83.231	99.9959
82.78	100.341	83.412	100.054	138.902	99.9757	83.334	99.9938
82.888	100.341	83.517	100.054	139.106	99.9757	83.44	99.9918
82.992	100.341	83.622	100.054	139.304	99.9758	83.542	99.9918
83.1	100.341	83.725	100.054	139.501	99.9759	83.647	99.9897
83.208	100.341	83.826	100.051	139.706	99.976	83.75	99.9897
83.314	100.341	83.93	100.051	139.906	99.9759	83.856	99.9856
83.421	100.341	84.036	100.051	140.105	99.9758	83.959	99.9856
83.526	100.341	84.142	100.049	140.308	99.9757	84.064	99.9856
83.63	100.341	84.242	100.049	140.508	99.9755	84.165	99.9836
83.736	100.341	84.346	100.044	140.708	99.9755	84.268	99.9836
83.844	100.341	84.452	100.044	140.907	99.9754	84.373	99.9836
83.946	100.341	84.558	100.041	141.106	99.9752	84.476	99.9815
84.054	100.341	84.66	100.041	141.307	99.9752	84.581	99.9815
84.154	100.338	84.769	100.039	141.506	99.975	84.687	99.9815
84.263	100.338	84.869	100.039	141.7	99.9748	84.791	99.9815
84.367	100.338	84.974	100.037	141.896	99.9746	84.894	99.9815
84.471	100.338	85.079	100.032	142.098	99.9745	84.999	99.9815
84.578	100.338	85.18	100.032	142.296	99.9746	85.103	99.9795
84.683	100.338	85.285	100.029	142.497	99.9746	85.208	99.9795
84.788	100.338	85.387	100.027	142.696	99.9747	85.311	99.9795
84.894	100.338	85.491	100.024	142.894	99.9748	85.412	99.9795
85	100.338	85.594	100.024	143.093	99.9749	85.518	99.9754
85.104	100.338	85.696	100.02	143.29	99.975	85.621	99.9754
85.211	100.338	85.8	100.02	143.488	99.975	85.723	99.9754
85.317	100.338	85.9	100.02	143.69	99.9751	85.827	99.9754
85.422	100.338	86.001	100.02	143.886	99.9752	85.93	99.9733
85.527	100.338	86.106	100.02	144.081	99.9753	86.032	99.9733
85.633	100.338	86.208	100.02	144.283	99.9755	86.134	99.9733
85.737	100.338	86.311	100.02	144.477	99.9755	86.237	99.9713
85.841	100.338	86.415	100.02	144.676	99.9757	86.342	99.9713
85.946	100.338	86.516	100.017	144.873	99.9757	86.446	99.9692
86.054	100.338	86.618	100.017	145.071	99.9757	86.547	99.9692
86.158	100.338	86.721	100.017	145.27	99.9758	86.651	99.9651
86.262	100.338	86.828	100.017	145.468	99.9758	86.754	99.9651
86.369	100.333	86.928	100.015	145.666	99.976	86.857	99.9651
86.471	100.333	87.03	100.015	145.864	99.9762	86.96	99.9631
86.581	100.333	87.135	100.015	146.064	99.9763	87.059	99.9631
86.683	100.333	87.24	100.012	146.26	99.9764	87.164	99.961
86.789	100.333	87.342	100.012	146.461	99.9764	87.267	99.961
86.894	100.333	87.446	100.012	146.66	99.9764	87.369	99.961
87.001	100.333	87.549	100.007	146.859	99.9763	87.473	99.961
87.106	100.333	87.654	100.007	147.058	99.9762	87.577	99.959
87.211	100.333	87.753	100.005	147.258	99.9762	87.681	99.959
87.317	100.333	87.857	100.005	147.458	99.9761	87.784	99.9548
87.421	100.333	87.963	100.005	147.657	99.976	87.886	99.9548
87.524	100.333	88.065	100.002	147.858	99.976	87.991	99.9528
87.633	100.333	88.168	100.002	148.057	99.9759	88.093	99.9507
87.739	100.333	88.273	100	148.258	99.9758	88.198	99.9507
87.842	100.333	88.375	100	148.459	99.9755	88.301	99.9487
87.945	100.333	88.479	100	148.657	99.9754	88.408	99.9487
88.052	100.333	88.584	99.9951	148.859	99.9752	88.511	99.9446
88.156	100.333	88.684	99.9951	149.06	99.975	88.613	99.9425
88.262	100.333	88.789	99.9927	149.262	99.9749	88.72	99.9425
88.367	100.333	88.894	99.9927	149.464	99.9748	88.824	99.9405
88.472	100.333	88.996	99.9902	149.666	99.9747	88.925	99.9405
88.574	100.333	89.098	99.9902	149.869	99.9745	89.028	99.9384
88.681	100.333	89.205	99.9902	150.07	99.9744	89.131	99.9384
88.786	100.333	89.306	99.9902	150.273	99.9743	89.234	99.9343
88.89	100.333	89.41	99.9878	150.476	99.9742	89.335	99.9343
88.992	100.333	89.513	99.9878	150.682	99.9741	89.441	99.9343
89.098	100.333	89.614	99.9878	150.884	99.974	89.543	99.9323
89.201	100.333	89.717	99.9878	151.089	99.9739	89.644	99.9323
89.307	100.333	89.821	99.9878	151.291	99.9739	89.748	99.9302
89.409	100.333	89.921	99.9878	151.498	99.9738	89.849	99.9302
89.511	100.333	90.028	99.9878	151.703	99.9738	89.953	99.9282
89.617	100.331	90.129	99.9878	151.91	99.9738	90.054	99.9282
89.718	100.331	90.233	99.9878	152.115	99.9737	90.154	99.9282
89.825	100.331	90.335	99.9878	152.32	99.9736	90.257	99.9241
89.926	100.331	90.44	99.9878	152.528	99.9735	90.363	99.9241
90.029	100.331	90.54	99.9829	152.731	99.9733	90.462	99.9241
90.134	100.329	90.642	99.9829	152.939	99.9732	90.565	99.9241
90.236	100.329	90.742	99.9829	153.143	99.9731	90.667	99.922
90.339	100.329	90.845	99.9829	153.354	99.9729	90.767	99.922
90.439	100.329	90.947	99.9829	153.557	99.9729	90.871	99.922
90.545	100.329	91.052	99.9829	153.766	99.9729	90.974	99.92
90.646	100.329	91.153	99.9829	153.976	99.9729	91.074	99.92
90.751	100.329	91.257	99.9805	154.183	99.9729	91.176	99.9179
90.853	100.329	91.358	99.9805	154.39	99.9727	91.278	99.9179
90.959	100.329	91.463	99.9805	154.598	99.9727	91.381	99.9179
91.061	100.326	91.565	99.9805	154.806	99.9725	91.481	99.9138
91.166	100.326	91.665	99.9805	155.012	99.9724	91.585	99.9138
91.271	100.326	91.773	99.9805	155.222	99.9724	91.688	99.9118
91.376	100.326	91.875	99.978	155.432	99.9723	91.789	99.9118
91.48	100.321	91.977	99.978	155.642	99.9722	91.892	99.9118
91.583	100.321	92.078	99.978	155.851	99.972	91.993	99.9097
91.688	100.321	92.183	99.978	156.062	99.9719	92.096	99.9097
91.792	100.321	92.287	99.9756	156.272	99.9717	92.197	99.9097
91.896	100.321	92.386	99.9756	156.485	99.9714	92.302	99.9077
92.004	100.319	92.488	99.9756	156.698	99.9713	92.406	99.9077
92.106	100.319	92.592	99.9756	156.911	99.9711	92.507	99.9077
92.209	100.319	92.697	99.9707	157.124	99.9709	92.609	99.9077
92.318	100.319	92.801	99.9707	157.337	99.9707	92.712	99.9077
92.422	100.319	92.902	99.9707	157.549	99.9707	92.816	99.9077
92.523	100.319	93.007	99.9707	157.764	99.9706	92.92	99.9077
92.627	100.319	93.11	99.9707	157.982	99.9704	93.02	99.9077
92.731	100.319	93.212	99.9707	158.197	99.9702	93.125	99.9077
92.835	100.316	93.313	99.9707	158.415	99.9699	93.23	99.9077
92.94	100.316	93.416	99.9707	158.631	99.9697	93.331	99.9077
93.043	100.316	93.518	99.9683	158.846	99.9695	93.435	99.9035
93.146	100.316	93.622	99.9683	159.065	99.9693	93.538	99.9035
93.254	100.316	93.724	99.9683	159.285	99.9691	93.642	99.9035
93.357	100.316	93.824	99.9658	159.502	99.9688	93.744	99.9035
93.461	100.316	93.93	99.9658	159.723	99.9686	93.849	99.9035
93.567	100.316	94.033	99.9634	159.94	99.9683	93.948	99.9035
93.67	100.316	94.137	99.9634	160.161	99.9679	94.053	99.9015
93.774	100.316	94.24	99.9634	160.382	99.9675	94.156	99.9015
93.88	100.314	94.344	99.9585	160.604	99.9672	94.258	99.8994
93.983	100.314	94.447	99.9585	160.828	99.9667	94.361	99.8994
94.089	100.314	94.551	99.9585	161.047	99.9663	94.463	99.8974
94.189	100.314	94.653	99.9561	161.269	99.9658	94.565	99.8974
94.295	100.314	94.761	99.9561	161.496	99.9654	94.671	99.8933
94.399	100.314	94.862	99.9561	161.718	99.965	94.776	99.8933
94.501	100.309	94.966	99.9536	161.945	99.9646	94.88	99.8933
94.609	100.309	95.071	99.9536	162.169	99.964	94.983	99.8912
94.709	100.309	95.174	99.9536	162.402	99.9635	95.084	99.8912
94.816	100.309	95.278	99.9512	162.628	99.963	95.188	99.8912
94.92	100.309	95.379	99.9512	162.851	99.9625	95.295	99.8892
95.024	100.309	95.483	99.9512	163.079	99.9619	95.397	99.8892
95.13	100.309	95.587	99.9463	163.306	99.9613	95.504	99.8871
95.232	100.309	95.686	99.9463	163.533	99.9609	95.609	99.8871
95.336	100.309	95.79	99.9463	163.762	99.9604	95.713	99.883
95.44	100.306	95.891	99.9439	163.992	99.9599	95.82	99.881
95.545	100.306	95.994	99.9439	164.221	99.9594	95.925	99.881
95.648	100.306	96.099	99.9415	164.454	99.959	96.029	99.881
95.751	100.306	96.204	99.9415	164.684	99.9585	96.132	99.8789
95.855	100.306	96.303	99.939	164.914	99.958	96.235	99.8789
95.958	100.306	96.406	99.939	165.15	99.9575	96.343	99.8789
96.062	100.306	96.509	99.9341	165.379	99.9569	96.445	99.8769
96.164	100.306	96.612	99.9341	165.61	99.9564	96.549	99.8769
96.272	100.306	96.715	99.9341	165.841	99.9559	96.652	99.8789
96.372	100.306	96.817	99.9341	166.073	99.9554	96.754	99.8789
96.476	100.306	96.917	99.9341	166.307	99.9548	96.858	99.881
96.578	100.306	97.017	99.9317	166.537	99.9542	96.964	99.881
96.684	100.306	97.121	99.9317	166.768	99.9536	97.064	99.881
96.787	100.306	97.225	99.9317	167.003	99.953	97.166	99.8789
96.892	100.304	97.325	99.9292	167.232	99.9522	97.269	99.8769
96.994	100.304	97.428	99.9292	167.463	99.9515	97.376	99.8769
97.097	100.304	97.53	99.9268	167.694	99.951	97.483	99.8728
97.202	100.301	97.633	99.9268	167.928	99.9505	97.584	99.8707
97.303	100.301	97.738	99.9268	168.161	99.95	97.689	99.8707
97.407	100.301	97.84	99.9219	168.395	99.9493	97.793	99.8687
97.509	100.301	97.942	99.9219	168.624	99.9488	97.895	99.8687
97.614	100.301	98.044	99.9219	168.857	99.9482	97.999	99.8666
97.717	100.301	98.146	99.9195	169.091	99.9477	98.105	99.8625
97.822	100.301	98.249	99.9195	169.321	99.947	98.207	99.8605
97.926	100.296	98.352	99.9195	169.554	99.9464	98.31	99.8605
98.029	100.296	98.455	99.9195	169.787	99.9457	98.414	99.8584
98.132	100.296	98.555	99.9171	170.018	99.945	98.518	99.8564
98.236	100.296	98.659	99.9171	170.251	99.9444	98.621	99.8564
98.339	100.296	98.759	99.9171	170.476	99.9437	98.722	99.8522
98.443	100.296	98.862	99.9146	170.708	99.9431	98.827	99.8522
98.547	100.296	98.962	99.9146	170.937	99.9423	98.932	99.8522
98.651	100.296	99.066	99.9146	171.17	99.9417	99.033	99.8522
98.754	100.296	99.168	99.9097	171.397	99.941	99.135	99.8522
98.855	100.296	99.271	99.9097	171.627	99.9404	99.237	99.8502
98.963	100.296	99.372	99.9097	171.856	99.9399	99.339	99.8502
99.063	100.294	99.476	99.9097	172.084	99.9395	99.444	99.8502
99.167	100.294	99.577	99.9073	172.311	99.9391	99.547	99.8502
99.27	100.294	99.68	99.9073	172.539	99.9386	99.648	99.8481
99.375	100.294	99.781	99.9073	172.767	99.9383	99.753	99.8481
99.478	100.294	99.882	99.9048	172.992	99.9379	99.857	99.8461
99.583	100.291	99.988	99.9048	173.218	99.9376	99.958	99.8461
99.681	100.291	100.085	99.9048	173.442	99.9371	100.061	99.842
99.785	100.291	100.187	99.9048	173.672	99.9367	100.164	99.842
99.889	100.291	100.287	99.9024	173.895	99.9362	100.266	99.8399
99.993	100.291	100.39	99.9024	174.121	99.9357	100.366	99.8399
100.094	100.291	100.491	99.9024	174.347	99.9351	100.469	99.8399
100.198	100.289	100.594	99.8975	174.578	99.9345	100.572	99.8399
100.298	100.289	100.695	99.8975	174.8	99.9338	100.673	99.8379
100.4	100.289	100.801	99.8975	175.024	99.9331	100.775	99.8379
100.504	100.289	100.902	99.8975	175.246	99.9323	100.88	99.8379
100.606	100.284	101.007	99.8975	175.469	99.9313	100.98	99.8379
100.709	100.284	101.107	99.8975	175.694	99.9305	101.082	99.8358
100.81	100.284	101.211	99.8975	175.915	99.9297	101.188	99.8358
100.913	100.284	101.312	99.8951	176.139	99.929	101.287	99.8358
101.018	100.284	101.418	99.8951	176.361	99.9284	101.389	99.8317
101.123	100.284	101.518	99.8951	176.584	99.9276	101.492	99.8317
101.224	100.282	101.622	99.8951	176.807	99.927	101.593	99.8317
101.33	100.282	101.724	99.8951	177.026	99.9263	101.696	99.8317
101.433	100.284	101.824	99.8951	177.247	99.9256	101.797	99.8317
101.535	100.284	101.93	99.8951	177.467	99.9249	101.899	99.8317
101.635	100.284	102.033	99.8951	177.688	99.9243	102.002	99.8297
101.74	100.284	102.133	99.8951	177.908	99.9235	102.106	99.8297
101.84	100.284	102.235	99.8951	178.127	99.9228	102.208	99.8297
101.946	100.282	102.336	99.8927	178.345	99.9221	102.308	99.8297
102.048	100.279	102.441	99.8927	178.563	99.9214	102.413	99.8297
102.15	100.279	102.539	99.8927	178.782	99.9207	102.518	99.8297
102.255	100.279	102.644	99.8902	179	99.92	102.618	99.8297
102.357	100.279	102.749	99.8902	179.214	99.9193	102.721	99.8297
102.461	100.277	102.851	99.8853	179.432	99.9185	102.825	99.8297
102.565	100.277	102.949	99.8853	179.649	99.9178	102.926	99.8297
102.665	100.277	103.054	99.8853	179.866	99.9171	103.029	99.8297
102.773	100.277	103.157	99.8829	180.087	99.9164	103.133	99.8297
102.876	100.277	103.26	99.8829	180.299	99.9157	103.239	99.8276
102.979	100.277	103.362	99.8829	180.512	99.9151	103.34	99.8276
103.083	100.272	103.463	99.8829	180.731	99.9146	103.444	99.8256
103.187	100.272	103.567	99.8829	180.945	99.914	103.546	99.8256
103.29	100.272	103.669	99.8804	181.16	99.9134	103.652	99.8256
103.396	100.272	103.77	99.8804	181.377	99.9128	103.755	99.8256
103.501	100.269	103.873	99.8804	181.596	99.9121	103.855	99.8215
103.606	100.269	103.973	99.878	181.803	99.9115	103.96	99.8215
103.71	100.269	104.076	99.878	182.013	99.9107	104.065	99.8194
103.814	100.269	104.179	99.878	182.229	99.9101	104.167	99.8194
103.92	100.269	104.284	99.878	182.441	99.9095	104.272	99.8174
104.024	100.269	104.39	99.8731	182.653	99.9088	104.376	99.8174
104.128	100.269	104.488	99.8731	182.863	99.9081	104.476	99.8174
104.233	100.269	104.593	99.8731	183.076	99.9074	104.582	99.8174
104.335	100.269	104.697	99.8707	183.285	99.9068	104.684	99.8174
104.44	100.267	104.8	99.8707	183.498	99.906	104.788	99.8153
104.541	100.267	104.905	99.8707	183.71	99.9053	104.892	99.8153
104.649	100.267	105.006	99.8683	183.919	99.9047	104.995	99.8153
104.751	100.267	105.107	99.8683	184.128	99.9039	105.097	99.8153
104.853	100.267	105.215	99.8683	184.338	99.9032	105.201	99.8112
104.96	100.267	105.315	99.8683	184.547	99.9024	105.302	99.8112
105.063	100.267	105.419	99.8683	184.755	99.9017	105.406	99.8112
105.166	100.267	105.522	99.8658	184.966	99.901	105.509	99.8091
105.268	100.267	105.626	99.8658	185.178	99.9002	105.609	99.8091
105.374	100.267	105.728	99.8658	185.386	99.8993	105.711	99.8071
105.475	100.264	105.831	99.8609	185.593	99.8984	105.812	99.805
105.582	100.264	105.935	99.8609	185.805	99.8974	105.917	99.805
105.683	100.264	106.036	99.8609	186.011	99.8964	106.018	99.8009
105.787	100.264	106.136	99.8585	186.221	99.8954	106.121	99.8009
105.891	100.264	106.238	99.8585	186.431	99.8944	106.22	99.7989
105.995	100.264	106.342	99.8585	186.638	99.8933	106.321	99.7968
106.101	100.264	106.449	99.8585	186.845	99.8923	106.422	99.7948
106.201	100.264	106.549	99.8585	187.055	99.8913	106.526	99.7907
106.308	100.264	106.65	99.8561	187.262	99.8903	106.624	99.7886
106.413	100.259	106.756	99.8561	187.468	99.8894	106.734	99.7886
106.517	100.259	106.857	99.8561	187.675	99.8885	106.832	99.7866
106.622	100.257	106.962	99.8561	187.882	99.8878	106.937	99.7845
106.724	100.257	107.063	99.8536	188.09	99.887	107.037	99.7845
106.83	100.257	107.167	99.8536	188.295	99.8863	107.141	99.7804
106.933	100.257	107.269	99.8536	188.505	99.8855	107.243	99.7804
107.036	100.257	107.371	99.8536	188.713	99.8848	107.347	99.7804
107.139	100.257	107.474	99.8536	188.92	99.8842	107.45	99.7804
107.243	100.257	107.578	99.8536	189.129	99.8836	107.555	99.7804
107.346	100.257	107.679	99.8536	189.333	99.8829	107.657	99.7804
107.448	100.257	107.783	99.8487	189.542	99.8821	107.761	99.7804
107.549	100.257	107.886	99.8487	189.748	99.8814	107.864	99.7784
107.651	100.259	107.989	99.8487	189.95	99.8807	107.966	99.7784
107.756	100.259	108.091	99.8463	190.158	99.8799	108.072	99.7784
107.858	100.259	108.196	99.8463	190.366	99.8791	108.175	99.7784
107.961	100.257	108.298	99.8439	190.571	99.8783	108.279	99.7763
108.066	100.257	108.402	99.8439	190.777	99.8774	108.385	99.7763
108.171	100.257	108.504	99.8439	190.979	99.8766	108.486	99.7743
108.274	100.254	108.605	99.8414	191.183	99.8757	108.591	99.7743
108.377	100.254	108.71	99.8414	191.391	99.8748	108.697	99.7702
108.479	100.254	108.814	99.8414	191.596	99.8739	108.798	99.7702
108.58	100.254	108.916	99.8414	191.796	99.8729	108.902	99.7681
108.684	100.254	109.019	99.8414	192.001	99.8719	109.005	99.7681
108.79	100.254	109.118	99.8414	192.204	99.8709	109.107	99.7681
108.895	100.254	109.223	99.8414	192.406	99.87	109.21	99.7681
108.997	100.252	109.324	99.8414	192.606	99.8689	109.313	99.7661
109.097	100.252	109.422	99.8365	192.81	99.868	109.416	99.7661
109.204	100.252	109.529	99.8365	193.014	99.8669	109.52	99.7661
109.306	100.252	109.631	99.8365	193.217	99.8659	109.622	99.764
109.413	100.252	109.734	99.8365	193.419	99.8648	109.727	99.764
109.515	100.252	109.839	99.8341	193.621	99.8638	109.828	99.7599
109.62	100.252	109.938	99.8341	193.825	99.863	109.929	99.7599
109.723	100.252	110.041	99.8317	194.024	99.8622	110.032	99.7599
109.827	100.252	110.145	99.8317	194.224	99.8614	110.135	99.7578
109.931	100.252	110.246	99.8317	194.429	99.8606	110.236	99.7578
110.037	100.252	110.349	99.8292	194.629	99.8598	110.334	99.7558
110.138	100.252	110.451	99.8292	194.832	99.8591	110.441	99.7558
110.244	100.252	110.553	99.8292	195.03	99.8584	110.542	99.7537
110.348	100.252	110.657	99.8292	195.23	99.8577	110.643	99.7537
110.449	100.252	110.757	99.8292	195.431	99.8571	110.746	99.7496
110.552	100.252	110.862	99.8243	195.632	99.8564	110.847	99.7496
110.658	100.252	110.965	99.8243	195.835	99.8558	110.95	99.7496
110.757	100.247	111.068	99.8243	196.032	99.8552	111.051	99.7496
110.86	100.247	111.169	99.8243	196.233	99.8546	111.152	99.7476
110.964	100.245	111.271	99.8243	196.434	99.8539	111.254	99.7455
111.068	100.245	111.372	99.8219	196.631	99.8532	111.355	99.7455
111.171	100.245	111.479	99.8219	196.834	99.8523	111.455	99.7435
111.272	100.242	111.582	99.8219	197.031	99.8515	111.558	99.7394
111.375	100.242	111.681	99.8219	197.232	99.8505	111.659	99.7373
111.48	100.242	111.785	99.8195	197.432	99.8495	111.761	99.7373
111.58	100.242	111.885	99.8195	197.635	99.8486	111.866	99.7353
111.685	100.242	111.988	99.8195	197.834	99.8476	111.968	99.7353
111.789	100.24	112.091	99.8195	198.034	99.8465	112.067	99.7353
111.89	100.24	112.193	99.817	198.237	99.8455	112.175	99.7332
111.994	100.24	112.297	99.817	198.434	99.8442	112.274	99.7332
112.096	100.24	112.401	99.817	198.635	99.843	112.374	99.7332
112.2	100.24	112.502	99.817	198.834	99.8418	112.478	99.7332
112.302	100.24	112.609	99.8121	199.034	99.8405	112.579	99.7291
112.406	100.24	112.71	99.8121	199.235	99.8392	112.684	99.7291
112.511	100.235	112.814	99.8121	199.433	99.838	112.784	99.7291
112.614	100.235	112.917	99.8097	199.634	99.8367	112.889	99.7291
112.718	100.235	113.021	99.8097	199.834	99.8354	112.992	99.7291
112.822	100.232	113.123	99.8097	200.032	99.8341	113.095	99.7291
112.923	100.232	113.225	99.8073	200.233	99.833	113.195	99.7271
113.026	100.232	113.327	99.8073	200.432	99.8319	113.301	99.7271
113.132	100.23	113.43	99.8073	200.631	99.8308	113.404	99.7271
113.232	100.23	113.534	99.8073	200.831	99.8297	113.507	99.7271
113.338	100.23	113.635	99.8073	201.032	99.8286	113.607	99.725
113.441	100.23	113.737	99.8073	201.231	99.8274	113.71	99.725
113.545	100.23	113.841	99.8073	201.43	99.8264	113.815	99.725
113.648	100.227	113.941	99.8048	201.629	99.8253	113.917	99.725
113.75	100.227	114.042	99.8048	201.829	99.8242	114.021	99.7229
113.855	100.227	114.146	99.7999	202.028	99.8232	114.123	99.7229
113.957	100.227	114.246	99.7999	202.228	99.8221	114.224	99.7229
114.06	100.227	114.345	99.7975	202.428	99.821	114.328	99.7189
114.162	100.227	114.45	99.7975	202.624	99.8198	114.43	99.7189
114.266	100.227	114.55	99.7975	202.822	99.8188	114.531	99.7189
114.368	100.227	114.652	99.7975	203.02	99.8176	114.634	99.7168
114.47	100.227	114.756	99.7975	203.22	99.8164	114.733	99.7168
114.572	100.222	114.854	99.7975	203.419	99.8153	114.835	99.7168
114.677	100.222	114.957	99.7951	203.616	99.8141	114.938	99.7147
114.776	100.22	115.057	99.7951	203.813	99.8129	115.04	99.7147
114.882	100.22	115.159	99.7951	204.013	99.8118	115.141	99.7147
114.985	100.22	115.26	99.7926	204.211	99.8107	115.242	99.7147
115.088	100.22	115.364	99.7926	204.407	99.8095	115.345	99.7147
115.19	100.22	115.467	99.7926	204.605	99.8083	115.444	99.7147
115.294	100.22	115.565	99.7877	204.802	99.8071	115.545	99.7127
115.397	100.217	115.666	99.7877	205	99.8057	115.646	99.7127
115.499	100.217	115.768	99.7877	205.198	99.8045	115.749	99.7127
115.603	100.215	115.868	99.7877	205.397	99.8032	115.846	99.7127
115.704	100.21	115.969	99.7877	205.592	99.8019	115.95	99.7086
115.805	100.21	116.074	99.7853	205.787	99.8006	116.052	99.7086
115.909	100.207	116.171	99.7853	205.986	99.7994	116.153	99.7086
116.012	100.207	116.274	99.7853	206.185	99.7982	116.255	99.7065
116.115	100.21	116.375	99.7853	206.382	99.797	116.355	99.7065
116.216	100.21	116.476	99.7853	206.579	99.7958	116.459	99.7065
116.317	100.21	116.581	99.7853	206.782	99.7946	116.559	99.7045
116.42	100.21	116.682	99.7853	206.971	99.7934	116.662	99.7045
116.523	100.215	116.783	99.7853	207.166	99.7923	116.762	99.7024
116.625	100.215	116.886	99.7853	207.365	99.791	116.866	99.7024
116.73	100.215	116.988	99.7853	207.565	99.7899	116.965	99.6983
116.83	100.215	117.092	99.7853	207.762	99.7886	117.067	99.6983
116.934	100.21	117.192	99.7853	207.957	99.7874	117.169	99.6963
117.036	100.21	117.293	99.7853	208.155	99.7861	117.271	99.6963
117.141	100.21	117.395	99.7853	208.353	99.7848	117.372	99.6942
117.243	100.21	117.498	99.7853	208.549	99.7834	117.473	99.6942
117.348	100.21	117.599	99.7853	208.748	99.7822	117.575	99.6922
117.449	100.21	117.702	99.7853	208.944	99.7807	117.678	99.6922
117.548	100.207	117.803	99.7829	209.141	99.7793	117.778	99.6922
117.653	100.21	117.902	99.7829	209.336	99.7779	117.88	99.6922
117.753	100.21	118.008	99.7829	209.535	99.7766	117.979	99.6881
117.857	100.21	118.11	99.7829	209.73	99.7753	118.081	99.6881
117.957	100.21	118.212	99.7829	209.928	99.7741	118.185	99.6881
118.058	100.21	118.312	99.7829	210.125	99.7728	118.282	99.6881
118.164	100.21	118.414	99.7829	210.323	99.7716	118.387	99.6881
118.264	100.215	118.516	99.7804	210.518	99.7703	118.49	99.686
118.369	100.215	118.618	99.7804	210.717	99.769	118.59	99.686
118.471	100.217	118.724	99.7804	210.914	99.7677	118.692	99.684
118.573	100.217	118.828	99.7804	211.111	99.7664	118.794	99.684
118.675	100.217	118.932	99.7804	211.308	99.7649	118.894	99.684
118.778	100.217	119.033	99.7755	211.506	99.7635	118.994	99.684
118.882	100.215	119.136	99.7755	211.703	99.7619	119.099	99.684
118.98	100.215	119.239	99.7731	211.897	99.7604	119.202	99.6819
119.085	100.21	119.345	99.7731	212.097	99.7588	119.305	99.6819
119.19	100.207	119.445	99.7731	212.293	99.7573	119.406	99.6819
119.289	100.207	119.549	99.7707	212.49	99.7557	119.507	99.6819
119.394	100.205	119.648	99.7707	212.689	99.7541	119.611	99.6819
119.496	100.205	119.752	99.7682	212.884	99.7524	119.71	99.6819
119.598	100.203	119.854	99.7682	213.081	99.7507	119.813	99.6778
119.7	100.203	119.958	99.7634	213.278	99.7492	119.917	99.6778
119.802	100.203	120.061	99.7634	213.478	99.7476	120.017	99.6778
119.904	100.203	120.163	99.7634	213.672	99.746	120.118	99.6778
120.011	100.203	120.268	99.7609	213.871	99.7445	120.222	99.6778
120.11	100.198	120.371	99.7609	214.064	99.7429	120.323	99.6757
120.216	100.198	120.474	99.7609	214.262	99.7412	120.425	99.6757
120.318	100.198	120.578	99.7585	214.459	99.7396	120.529	99.6757
120.422	100.198	120.678	99.7585	214.654	99.7379	120.632	99.6737
120.525	100.198	120.783	99.756	214.852	99.7363	120.735	99.6737
120.627	100.198	120.885	99.756	215.048	99.7346	120.838	99.6737
120.731	100.198	120.987	99.7511	215.242	99.733	120.939	99.6737
120.827	100.198	121.089	99.7511	215.436	99.7313	121.041	99.6737
120.933	100.195	121.194	99.7511	215.637	99.7297	121.141	99.6716
121.033	100.195	121.295	99.7511	215.83	99.7281	121.244	99.6716
121.136	100.195	121.396	99.7511	216.028	99.7267	121.347	99.6716
121.239	100.195	121.498	99.7487	216.228	99.7251	121.449	99.6675
121.342	100.193	121.601	99.7487	216.428	99.7236	121.553	99.6675
121.444	100.193	121.703	99.7487	216.624	99.722	121.651	99.6675
121.548	100.193	121.803	99.7463	216.822	99.7205	121.751	99.6655
121.651	100.193	121.905	99.7463	217.018	99.719	121.856	99.6655
121.754	100.19	122.008	99.7463	217.214	99.7175	121.958	99.6655
121.858	100.19	122.111	99.7463	217.41	99.7159	122.06	99.6634
121.961	100.19	122.21	99.7463	217.609	99.7144	122.162	99.6614
122.064	100.19	122.314	99.7463	217.806	99.7129	122.264	99.6614
122.169	100.19	122.415	99.7463	218.002	99.7114	122.365	99.6573
122.269	100.185	122.517	99.7463	218.197	99.7097	122.466	99.6573
122.374	100.185	122.617	99.7463	218.395	99.7082	122.566	99.6552
122.476	100.185	122.721	99.7438	218.589	99.7066	122.669	99.6532
122.578	100.185	122.823	99.7438	218.785	99.705	122.771	99.6532
122.683	100.185	122.923	99.7438	218.981	99.7032	122.87	99.6511
122.783	100.183	123.027	99.7438	219.181	99.7015	122.976	99.6511
122.885	100.183	123.128	99.739	219.373	99.6998	123.076	99.647
122.991	100.183	123.229	99.739	219.569	99.698	123.177	99.647
123.091	100.18	123.33	99.739	219.767	99.6962	123.279	99.645
123.191	100.18	123.429	99.739	219.959	99.6942	123.385	99.645
123.297	100.18	123.531	99.7365	220.157	99.6922	123.487	99.6429
123.402	100.18	123.635	99.7365	220.354	99.6902	123.59	99.6429
123.502	100.18	123.734	99.7365	220.55	99.6882	123.69	99.6409
123.604	100.18	123.838	99.7365	220.748	99.6861	123.794	99.6409
123.708	100.178	123.939	99.7365	220.942	99.6841	123.898	99.6409
123.809	100.178	124.042	99.7365	221.142	99.682	124.001	99.6368
123.911	100.178	124.145	99.7365	221.334	99.6798	124.104	99.6368
124.016	100.178	124.248	99.7365	221.533	99.6777	124.204	99.6368
124.117	100.178	124.353	99.7365	221.728	99.6755	124.309	99.6368
124.216	100.178	124.45	99.7365	221.924	99.6732	124.411	99.6347
124.315	100.178	124.554	99.7341	222.123	99.6708	124.513	99.6347
124.417	100.178	124.655	99.7341	222.318	99.6683	124.616	99.6326
124.518	100.178	124.759	99.7316	222.516	99.6657	124.72	99.6326
124.62	100.173	124.857	99.7316	222.711	99.6631	124.821	99.6326
124.721	100.173	124.962	99.7316	222.91	99.6604	124.927	99.6326
124.823	100.173	125.064	99.7267	223.106	99.6576	125.027	99.6306
124.924	100.173	125.16	99.7267	223.304	99.6549	125.133	99.6306
125.026	100.173	125.264	99.7267	223.501	99.6521	125.238	99.6306
125.125	100.173	125.367	99.7267	223.698	99.6495	125.342	99.6306
125.23	100.17	125.468	99.7267	223.896	99.6467	125.442	99.6306
125.331	100.17	125.571	99.7267	224.094	99.6439	125.543	99.6306
125.431	100.17	125.672	99.7267	224.29	99.6412	125.645	99.6306
125.533	100.17	125.774	99.7267	224.488	99.6385	125.745	99.6306
125.637	100.168	125.877	99.7267	224.685	99.6359	125.847	99.6265
125.741	100.168	125.982	99.7243	224.883	99.6333	125.947	99.6265
125.84	100.168	126.082	99.7243	225.081	99.6307	126.049	99.6265
125.944	100.166	126.184	99.7243	225.279	99.6281	126.146	99.6244
126.045	100.166	126.289	99.7243	225.477	99.6256	126.246	99.6244
126.148	100.166	126.388	99.7243	225.672	99.6231	126.346	99.6224
126.25	100.166	126.49	99.7243	225.87	99.6207	126.449	99.6224
126.351	100.168	126.593	99.7243	226.068	99.6184	126.548	99.6224
126.452	100.168	126.694	99.7219	226.263	99.6161	126.651	99.6224
126.555	100.17	126.8	99.7219	226.462	99.6139	126.751	99.6224
126.655	100.17	126.901	99.7219	226.658	99.6116	126.853	99.6224
126.755	100.17	127.006	99.7194	226.856	99.6095	126.953	99.6203
126.859	100.17	127.108	99.7194	227.053	99.6073	127.056	99.6203
126.959	100.168	127.211	99.7194	227.248	99.6054	127.153	99.6203
127.061	100.168	127.314	99.7194	227.445	99.6035	127.258	99.6203
127.161	100.166	127.414	99.7194	227.644	99.6015	127.361	99.6162
127.266	100.166	127.514	99.7194	227.841	99.5995	127.462	99.6162
127.369	100.166	127.618	99.7194	228.039	99.5975	127.567	99.6162
127.469	100.161	127.724	99.7194	228.237	99.5956	127.665	99.6142
127.568	100.161	127.819	99.7194	228.431	99.5937	127.767	99.6142
127.668	100.161	127.925	99.7219	228.631	99.5917	127.868	99.6142
127.774	100.158	128.028	99.7219	228.828	99.5898	127.971	99.6142
127.874	100.158	128.129	99.7219	229.025	99.5878	128.071	99.6121
127.974	100.158	128.228	99.7219	229.222	99.5859	128.176	99.6121
128.076	100.156	128.329	99.7194	229.42	99.5841	128.276	99.6121
128.177	100.156	128.43	99.7194	229.616	99.5822	128.377	99.6101
128.277	100.158	128.529	99.7194	229.815	99.5803	128.481	99.6101
128.379	100.158	128.631	99.7194	230.011	99.5783	128.581	99.606
128.48	100.158	128.732	99.7194	230.208	99.5763	128.68	99.6039
128.582	100.161	128.831	99.7194	230.409	99.5741	128.782	99.6039
128.681	100.161	128.93	99.7194	230.607	99.5718	128.881	99.6019
128.784	100.166	129.03	99.7219	230.803	99.5695	128.982	99.6019
128.884	100.166	129.127	99.7219	231.002	99.567	129.083	99.6019
128.983	100.161	129.228	99.7219	231.197	99.5646	129.181	99.5998
129.084	100.161	129.327	99.7219	231.395	99.562	129.283	99.5957
129.182	100.161	129.43	99.7219	231.593	99.5594	129.385	99.5937
129.283	100.161	129.528	99.7219	231.791	99.5567	129.484	99.5937
129.386	100.161	129.627	99.7219	231.99	99.554	129.582	99.5916
129.488	100.158	129.729	99.7219	232.187	99.5512	129.683	99.5916
129.587	100.158	129.828	99.7219	232.383	99.5484	129.783	99.5896
129.689	100.158	129.926	99.7194	232.583	99.5454	129.881	99.5896
129.788	100.158	130.027	99.7194	232.779	99.5425	129.979	99.5854
129.89	100.156	130.132	99.7194	232.976	99.5396	130.08	99.5854
129.99	100.156	130.229	99.7146	233.175	99.5367	130.179	99.5834
130.091	100.156	130.326	99.7146	233.37	99.5339	130.279	99.5834
130.19	100.153	130.428	99.7146	233.571	99.531	130.375	99.5834
130.292	100.153	130.526	99.7121	233.766	99.5283	130.476	99.5814
130.394	100.153	130.626	99.7121	233.966	99.5255	130.575	99.5814
130.496	100.148	130.726	99.7121	234.162	99.5228	130.673	99.5793
130.595	100.148	130.827	99.7097	234.361	99.52	130.772	99.5793
130.694	100.148	130.926	99.7097	234.557	99.5172	130.87	99.5752
130.796	100.148	131.028	99.7097	234.756	99.5145	130.967	99.5752
130.9	100.148	131.126	99.7072	234.952	99.5119	131.068	99.5752
130.999	100.146	131.227	99.7072	235.153	99.5093	131.165	99.5731
131.099	100.146	131.325	99.7023	235.35	99.5066	131.264	99.5731
131.203	100.146	131.424	99.7023	235.546	99.504	131.363	99.5731
131.304	100.143	131.524	99.7023	235.742	99.5012	131.464	99.5731
131.405	100.143	131.626	99.7023	235.941	99.4984	131.563	99.5731
131.504	100.143	131.722	99.7023	236.141	99.4954	131.66	99.5711
131.607	100.143	131.822	99.7023	236.337	99.4924	131.76	99.5711
131.708	100.141	131.924	99.6999	236.534	99.4892	131.857	99.569
131.808	100.141	132.021	99.6999	236.733	99.486	131.954	99.569
131.908	100.141	132.121	99.6999	236.929	99.4826	132.052	99.569
132.01	100.141	132.222	99.6999	237.127	99.4794	132.151	99.569
132.109	100.141	132.32	99.6975	237.326	99.4761	132.251	99.569
132.208	100.141	132.419	99.6975	237.523	99.4727	132.35	99.569
132.311	100.141	132.517	99.6975	237.723	99.4694	132.447	99.569
132.409	100.136	132.618	99.6975	237.921	99.466	132.545	99.5649
132.509	100.136	132.716	99.6975	238.119	99.4628	132.643	99.5649
132.609	100.136	132.814	99.6999	238.313	99.4595	132.741	99.5649
132.707	100.136	132.911	99.6999	238.513	99.4565	132.836	99.5629
132.806	100.136	133.013	99.6999	238.712	99.4535	132.932	99.5629
132.904	100.136	133.11	99.6975	238.909	99.4507	133.031	99.5629
133.008	100.136	133.208	99.6975	239.106	99.4477	133.127	99.5608
133.107	100.136	133.308	99.6975	239.306	99.445	133.227	99.5608
133.204	100.136	133.405	99.6975	239.502	99.4423	133.323	99.5608
133.303	100.136	133.504	99.695	239.705	99.4395	133.422	99.5608
133.405	100.136	133.604	99.695	239.9	99.4367	133.52	99.5588
133.502	100.136	133.7	99.695	240.099	99.4339	133.616	99.5588
133.604	100.136	133.798	99.695	240.297	99.4312	133.715	99.5588
133.702	100.136	133.896	99.695	240.495	99.4285	133.816	99.5547
133.803	100.136	133.998	99.695	240.69	99.4257	133.915	99.5547
133.899	100.133	134.095	99.695	240.891	99.423	134.015	99.5547
134	100.133	134.192	99.6902	241.084	99.4202	134.113	99.5526
134.099	100.131	134.293	99.6902	241.285	99.4175	134.211	99.5526
134.198	100.128	134.388	99.6902	241.483	99.4145	134.312	99.5526
134.295	100.124	134.489	99.6902	241.679	99.4116	134.413	99.5506
134.396	100.124	134.588	99.6902	241.877	99.4086	134.512	99.5506
134.497	100.121	134.686	99.6877	242.076	99.4055	134.61	99.5506
134.597	100.121	134.784	99.6877	242.273	99.4023	134.714	99.5506
134.697	100.124	134.882	99.6877	242.471	99.399	134.809	99.5485
134.794	100.124	134.984	99.6877	242.671	99.3957	134.91	99.5485
134.896	100.124	135.087	99.6877	242.869	99.3923	135.011	99.5485
134.995	100.124	135.185	99.6853	243.068	99.3887	135.113	99.5485
135.095	100.124	135.286	99.6853	243.264	99.3853	135.21	99.5444
135.194	100.128	135.388	99.6853	243.463	99.3818	135.311	99.5444
135.296	100.128	135.492	99.6853	243.665	99.3783	135.413	99.5444
135.395	100.128	135.592	99.6853	243.862	99.3749	135.513	99.5424
135.493	100.128	135.693	99.6853	244.061	99.3715	135.612	99.5424
135.595	100.128	135.794	99.6853	244.257	99.3682	135.715	99.5403
135.697	100.128	135.9	99.6853	244.457	99.365	135.815	99.5403
135.798	100.128	135.999	99.6828	244.653	99.3619	135.915	99.5403
135.899	100.128	136.102	99.6828	244.854	99.3588	136.017	99.5383
135.999	100.128	136.204	99.6828	245.051	99.3557	136.115	99.5383
136.099	100.128	136.308	99.6779	245.25	99.3526	136.215	99.5341
136.201	100.128	136.41	99.6779	245.45	99.3495	136.315	99.5341
136.304	100.128	136.512	99.6779	245.651	99.3465	136.418	99.5321
136.404	100.124	136.615	99.6755	245.848	99.3434	136.523	99.5321
136.507	100.124	136.72	99.6755	246.045	99.3402	136.624	99.5321
136.611	100.124	136.823	99.6731	246.244	99.3369	136.727	99.5321
136.713	100.124	136.929	99.6731	246.444	99.3336	136.829	99.5321
136.815	100.124	137.031	99.6731	246.642	99.3303	136.933	99.5321
136.919	100.121	137.135	99.6706	246.839	99.3269	137.034	99.5321
137.022	100.121	137.239	99.6706	247.039	99.3234	137.141	99.53
137.124	100.121	137.341	99.6706	247.238	99.3198	137.244	99.53
137.227	100.121	137.449	99.6706	247.439	99.3162	137.352	99.53
137.332	100.119	137.553	99.6706	247.639	99.3126	137.457	99.528
137.436	100.119	137.657	99.6658	247.835	99.3089	137.559	99.528
137.541	100.116	137.764	99.6658	248.037	99.3051	137.669	99.5239
137.645	100.116	137.87	99.6658	248.236	99.3014	137.774	99.5239
137.751	100.116	137.973	99.6658	248.438	99.2976	137.881	99.5239
137.855	100.116	138.081	99.6658	248.636	99.2938	137.987	99.5239
137.962	100.116	138.185	99.6658	248.836	99.29	138.091	99.5239
138.064	100.116	138.29	99.6658	249.033	99.2861	138.201	99.5218
138.168	100.116	138.397	99.6658	249.234	99.2824	138.31	99.5218
138.272	100.111	138.503	99.6658	249.434	99.2787	138.42	99.5218
138.38	100.111	138.613	99.6633	249.635	99.275	138.528	99.5218
138.485	100.109	138.719	99.6633	249.835	99.2712	138.637	99.5198
138.593	100.106	138.825	99.6633	250.035	99.2673	138.747	99.5198
138.698	100.104	138.933	99.6633	250.233	99.2636	138.857	99.5198
138.805	100.104	139.043	99.6633	250.435	99.2598	138.969	99.5177
138.909	100.104	139.15	99.6633	250.633	99.2559	139.078	99.5177
139.017	100.104	139.259	99.6633	250.833	99.2521	139.191	99.5177
139.122	100.104	139.365	99.6633	251.03	99.2481	139.302	99.5136
139.231	100.104	139.475	99.6633	251.233	99.2442	139.414	99.5136
139.339	100.104	139.582	99.6609	251.431	99.2402	139.528	99.5116
139.447	100.099	139.693	99.6609	251.629	99.2362	139.643	99.5116
139.556	100.099	139.801	99.6609	251.828	99.2322	139.754	99.5116
139.665	100.099	139.911	99.6609	252.031	99.2282	139.867	99.5095
139.772	100.096	140.022	99.6609	252.224	99.2241	139.981	99.5095
139.881	100.096	140.131	99.6609	252.427	99.2201	140.094	99.5095
139.991	100.094	140.24	99.6609	252.623	99.216	140.208	99.5095
140.1	100.094	140.349	99.6584	252.821	99.2119	140.322	99.5075
140.207	100.094	140.46	99.6584	253.02	99.2077	140.437	99.5075
140.314	100.094	140.573	99.6584	253.218	99.2037	140.549	99.5075
140.428	100.094	140.682	99.6584	253.418	99.1995	140.662	99.5034
140.534	100.096	140.791	99.6584	253.615	99.1953	140.776	99.5034
140.645	100.096	140.9	99.6584	253.814	99.191	140.888	99.5013
140.754	100.096	141.011	99.6584	254.013	99.1868	141.001	99.5013
140.865	100.094	141.12	99.6584	254.213	99.1824	141.112	99.5013
140.971	100.091	141.231	99.6536	254.411	99.178	141.223	99.4993
141.082	100.091	141.34	99.6536	254.61	99.1735	141.335	99.4993
141.194	100.086	141.454	99.6536	254.811	99.1692	141.448	99.4972
141.305	100.086	141.565	99.6536	255.012	99.1647	141.559	99.4972
141.413	100.086	141.674	99.6511	255.211	99.1604	141.67	99.4931
141.522	100.086	141.783	99.6511	255.409	99.1561	141.785	99.4931
141.631	100.086	141.896	99.6511	255.607	99.1518	141.894	99.4911
141.744	100.086	142	99.6487	255.809	99.1475	142.004	99.4911
141.856	100.084	142.112	99.6487	256.008	99.1433	142.113	99.4911
141.967	100.084	142.219	99.6487	256.208	99.139	142.226	99.4911
142.077	100.082	142.33	99.6462	256.408	99.1348	142.334	99.4911
142.188	100.082	142.438	99.6462	256.607	99.1305	142.445	99.489
142.299	100.082	142.55	99.6462	256.806	99.1263	142.556	99.489
142.408	100.079	142.657	99.6462	257.007	99.1221	142.667	99.489
142.521	100.079	142.767	99.6414	257.205	99.1179	142.774	99.489
142.631	100.074	142.871	99.6414	257.406	99.1135	142.886	99.4869
142.741	100.074	142.983	99.6414	257.605	99.1091	142.995	99.4869
142.852	100.074	143.091	99.6414	257.807	99.1047	143.105	99.4869
142.965	100.072	143.198	99.6389	258.007	99.1004	143.218	99.4828
143.075	100.072	143.309	99.6389	258.204	99.096	143.327	99.4828
143.184	100.072	143.417	99.6389	258.403	99.0916	143.435	99.4828
143.293	100.072	143.527	99.6389	258.604	99.0871	143.544	99.4808
143.401	100.072	143.634	99.6365	258.799	99.0827	143.654	99.4808
143.512	100.072	143.742	99.634	259	99.0782	143.762	99.4808
143.621	100.072	143.848	99.634	259.2	99.0738	143.872	99.4808
143.732	100.072	143.957	99.634	259.4	99.0691	143.98	99.4787
143.837	100.072	144.065	99.6292	259.597	99.0645	144.088	99.4787
143.947	100.072	144.174	99.6267	259.795	99.0596	144.198	99.4787
144.056	100.072	144.281	99.6267	259.994	99.0549	144.308	99.4767
144.167	100.072	144.388	99.6243	260.196	99.0499	144.417	99.4767
144.273	100.072	144.497	99.6243	260.394	99.045	144.522	99.4767
144.382	100.072	144.605	99.6243	260.594	99.0401	144.631	99.4726
144.489	100.069	144.71	99.6218	260.797	99.0351	144.74	99.4726
144.594	100.069	144.816	99.6218	260.992	99.0301	144.852	99.4705
144.704	100.069	144.922	99.617	261.19	99.0251	144.956	99.4705
144.814	100.069	145.029	99.617	261.39	99.02	145.064	99.4685
144.922	100.067	145.137	99.6145	261.589	99.0151	145.169	99.4685
145.031	100.067	145.24	99.6145	261.79	99.0102	145.278	99.4685
145.136	100.067	145.348	99.6121	261.992	99.0056	145.388	99.4664
145.244	100.067	145.451	99.6121	262.189	99.0009	145.495	99.4664
145.352	100.067	145.556	99.6121	262.39	98.9961	145.598	99.4664
145.457	100.067	145.663	99.6121	262.591	98.9913	145.707	99.4623
145.564	100.067	145.77	99.6121	262.791	98.9867	145.811	99.4623
145.669	100.067	145.875	99.6121	262.991	98.9821	145.916	99.4603
145.775	100.067	145.98	99.6096	263.192	98.9774	146.024	99.4603
145.882	100.067	146.087	99.6096	263.39	98.9728	146.128	99.4582
145.987	100.067	146.19	99.6096	263.589	98.968	146.234	99.4582
146.09	100.067	146.294	99.6096	263.791	98.9633	146.34	99.4562
146.197	100.067	146.401	99.6096	263.99	98.9586	146.448	99.4562
146.303	100.062	146.508	99.6096	264.191	98.9538	146.552	99.4521
146.407	100.062	146.613	99.6096	264.392	98.949	146.655	99.4521
146.513	100.062	146.72	99.6096	264.59	98.9442	146.765	99.45
146.619	100.059	146.823	99.6096	264.79	98.9392	146.869	99.45
146.724	100.059	146.926	99.6096	264.991	98.9344	146.975	99.45
146.833	100.059	147.036	99.6096	265.191	98.9295	147.078	99.448
146.938	100.057	147.139	99.6096	265.393	98.9245	147.182	99.448
147.045	100.057	147.246	99.6096	265.59	98.9195	147.29	99.4459
147.152	100.057	147.35	99.6096	265.79	98.9145	147.396	99.4459
147.259	100.054	147.457	99.6096	265.989	98.9095	147.5	99.4418
147.363	100.054	147.562	99.6096	266.188	98.9043	147.605	99.4418
147.471	100.054	147.668	99.6048	266.388	98.8992	147.708	99.4418
147.576	100.054	147.772	99.6048	266.586	98.894	147.814	99.4418
147.681	100.054	147.878	99.6048	266.785	98.8889	147.921	99.4418
147.788	100.049	147.983	99.6048	266.987	98.8836	148.023	99.4398
147.894	100.049	148.086	99.6048	267.186	98.8783	148.13	99.4398
147.997	100.049	148.191	99.6023	267.384	98.8731	148.233	99.4398
148.104	100.047	148.295	99.6023	267.582	98.8677	148.336	99.4398
148.209	100.047	148.403	99.6023	267.782	98.8624	148.44	99.4377
148.316	100.047	148.506	99.6023	267.982	98.8572	148.544	99.4377
148.421	100.044	148.608	99.5999	268.183	98.852	148.647	99.4377
148.525	100.044	148.712	99.5999	268.381	98.8467	148.751	99.4356
148.633	100.044	148.815	99.5999	268.581	98.8414	148.856	99.4356
148.738	100.044	148.918	99.5999	268.781	98.8362	148.958	99.4315
148.841	100.044	149.024	99.5974	268.981	98.831	149.061	99.4315
148.944	100.044	149.124	99.5974	269.18	98.8257	149.162	99.4295
149.05	100.044	149.229	99.5974	269.38	98.8204	149.267	99.4295
149.154	100.044	149.334	99.5974	269.581	98.8151	149.371	99.4274
149.257	100.042	149.437	99.5974	269.781	98.8099	149.475	99.4254
149.361	100.042	149.541	99.5974	269.981	98.8046	149.576	99.4254
149.463	100.042	149.644	99.5926	270.184	98.7992	149.675	99.4254
149.567	100.042	149.746	99.5926	270.383	98.7936	149.78	99.4213
149.672	100.042	149.847	99.5926	270.584	98.788	149.883	99.4213
149.774	100.042	149.949	99.5926	270.785	98.7823	149.987	99.4213
149.88	100.042	150.05	99.5926	270.985	98.7764	150.086	99.4213
149.981	100.042	150.153	99.5926	271.186	98.7706	150.186	99.4192
150.087	100.037	150.259	99.5926	271.387	98.7648	150.291	99.4192
150.187	100.037	150.362	99.5926	271.585	98.7588	150.392	99.4192
150.294	100.037	150.465	99.5926	271.79	98.753	150.494	99.4172
150.398	100.035	150.569	99.5926	271.987	98.7472	150.599	99.4172
150.502	100.035	150.671	99.5926	272.193	98.7412	150.701	99.4151
150.606	100.035	150.774	99.5901	272.391	98.7351	150.8	99.4151
150.709	100.032	150.875	99.5926	272.591	98.7291	150.905	99.411
150.814	100.032	150.977	99.5926	272.791	98.7231	151.006	99.409
150.918	100.032	151.08	99.5926	272.993	98.717	151.109	99.409
151.021	100.032	151.182	99.5926	273.192	98.711	151.211	99.4069
151.126	100.032	151.288	99.5926	273.393	98.7049	151.313	99.4069
151.231	100.032	151.39	99.5926	273.594	98.699	151.416	99.4069
151.333	100.032	151.489	99.5926	273.794	98.6932	151.518	99.4049
151.439	100.032	151.593	99.5926	273.995	98.6872	151.621	99.4049
151.544	100.03	151.696	99.5901	274.195	98.6812	151.722	99.4049
151.645	100.03	151.798	99.5901	274.396	98.6752	151.824	99.4008
151.75	100.03	151.899	99.5901	274.595	98.6692	151.927	99.4008
151.855	100.03	152.004	99.5901	274.796	98.6631	152.029	99.4008
151.957	100.03	152.106	99.5877	274.996	98.6572	152.129	99.3987
152.062	100.025	152.207	99.5877	275.196	98.6513	152.232	99.3987
152.164	100.025	152.31	99.5877	275.397	98.6453	152.333	99.3966
152.267	100.025	152.413	99.5877	275.594	98.6394	152.433	99.3966
152.367	100.025	152.512	99.5877	275.797	98.6334	152.537	99.3946
152.468	100.022	152.616	99.5877	275.995	98.6274	152.64	99.3946
152.571	100.022	152.714	99.5877	276.196	98.6212	152.74	99.3905
152.672	100.022	152.819	99.5877	276.397	98.615	152.843	99.3884
152.774	100.022	152.921	99.5877	276.597	98.6089	152.943	99.3884
152.875	100.022	153.022	99.5877	276.798	98.6026	153.045	99.3864
152.978	100.022	153.123	99.5877	276.999	98.5964	153.145	99.3843
153.081	100.022	153.224	99.5852	277.197	98.59	153.25	99.3843
153.182	100.02	153.325	99.5852	277.398	98.5836	153.353	99.3802
153.284	100.02	153.425	99.5804	277.597	98.5773	153.456	99.3802
153.385	100.02	153.528	99.5804	277.8	98.5711	153.555	99.3782
153.487	100.02	153.629	99.5804	278.002	98.5647	153.658	99.3782
153.591	100.02	153.732	99.5804	278.203	98.5584	153.761	99.3782
153.691	100.02	153.83	99.5804	278.4	98.552	153.863	99.3761
153.796	100.017	153.935	99.5804	278.603	98.5455	153.963	99.3761
153.899	100.017	154.034	99.5852	278.8	98.539	154.066	99.3741
154	100.017	154.136	99.5852	279.002	98.5326	154.17	99.3741
154.102	100.017	154.237	99.5804	279.201	98.526	154.269	99.37
154.206	100.017	154.337	99.5804	279.4	98.5194	154.372	99.37
154.307	100.017	154.435	99.5804	279.598	98.5127	154.472	99.3679
154.408	100.017	154.537	99.5804	279.799	98.5061	154.577	99.3679
154.512	100.017	154.635	99.5804	280	98.4995	154.677	99.3659
154.608	100.017	154.735	99.5804	280.199	98.4928	154.779	99.3659
154.711	100.017	154.836	99.5804	280.4	98.4861	154.882	99.3659
154.813	100.017	154.935	99.5804	280.598	98.4794	154.985	99.3638
154.913	100.017	155.033	99.5804	280.799	98.4727	155.089	99.3638
155.015	100.017	155.134	99.5779	281.001	98.4661	155.188	99.3597
155.115	100.017	155.233	99.5779	281.199	98.4594	155.29	99.3597
155.217	100.017	155.334	99.5755	281.398	98.4527	155.39	99.3597
155.321	100.017	155.434	99.5755	281.598	98.4464	155.492	99.3577
155.419	100.017	155.537	99.5755	281.801	98.4399	155.593	99.3577
155.522	100.012	155.635	99.573	282.001	98.4333	155.698	99.3556
155.624	100.012	155.736	99.573	282.203	98.4269	155.796	99.3556
155.722	100.012	155.838	99.573	282.402	98.4203	155.899	99.3556
155.823	100.012	155.937	99.5682	282.603	98.4138	156.001	99.3535
155.924	100.012	156.037	99.5682	282.803	98.4071	156.102	99.3535
156.022	100.01	156.14	99.5682	283.006	98.4005	156.202	99.3535
156.124	100.01	156.241	99.5682	283.205	98.3936	156.303	99.3495
156.227	100.01	156.343	99.5682	283.403	98.3868	156.404	99.3495
156.331	100.007	156.444	99.5682	283.607	98.3799	156.506	99.3495
156.43	100.007	156.542	99.5682	283.807	98.3731	156.605	99.3474
156.532	100.005	156.644	99.5657	284.009	98.3661	156.707	99.3474
156.635	100.005	156.749	99.5657	284.207	98.359	156.806	99.3474
156.736	100.005	156.846	99.5657	284.41	98.3521	156.909	99.3474
156.836	100.005	156.949	99.5657	284.61	98.345	157.01	99.3453
156.938	100.005	157.049	99.5633	284.81	98.3379	157.108	99.3453
157.036	100	157.15	99.5633	285.009	98.3309	157.209	99.3453
157.14	100	157.25	99.5633	285.212	98.3238	157.307	99.3453
157.24	100	157.352	99.5633	285.409	98.3169	157.41	99.3433
157.342	99.9975	157.45	99.5633	285.61	98.31	157.511	99.3433
157.442	99.9975	157.551	99.5609	285.81	98.3029	157.608	99.3433
157.54	99.9975	157.651	99.5609	286.01	98.2958	157.709	99.3392
157.642	99.9975	157.752	99.5609	286.21	98.2889	157.808	99.3392
157.742	99.9975	157.851	99.5609	286.409	98.2819	157.911	99.3392
157.843	99.9975	157.951	99.5609	286.61	98.2749	158.009	99.3371
157.944	99.9951	158.051	99.5609	286.812	98.2679	158.11	99.3371
158.043	99.9951	158.148	99.556	287.01	98.2608	158.212	99.3371
158.143	99.9951	158.248	99.556	287.21	98.2537	158.313	99.3351
158.243	99.9951	158.348	99.556	287.41	98.2466	158.41	99.3351
158.344	99.9951	158.445	99.556	287.61	98.2395	158.51	99.3351
158.445	99.9951	158.546	99.556	287.811	98.2324	158.612	99.333
158.548	99.9951	158.645	99.5535	288.013	98.2251	158.709	99.333
158.649	99.9951	158.746	99.5535	288.21	98.2179	158.811	99.333
158.752	99.9951	158.845	99.5511	288.41	98.2105	158.911	99.3289
158.854	99.9951	158.947	99.5511	288.612	98.2032	159.008	99.3289
158.955	99.9951	159.045	99.5511	288.81	98.1957	159.107	99.3289
159.056	99.9926	159.146	99.5511	289.011	98.1882	159.206	99.3269
159.157	99.9926	159.246	99.5511	289.21	98.1807	159.307	99.3269
159.26	99.9926	159.346	99.5511	289.41	98.1733	159.407	99.3269
159.364	99.9877	159.445	99.5486	289.611	98.1658	159.507	99.3248
159.465	99.9877	159.543	99.5486	289.812	98.1584	159.608	99.3248
159.566	99.9877	159.643	99.5438	290.01	98.151	159.707	99.3248
159.666	99.9852	159.744	99.5438	290.209	98.1438	159.81	99.3228
159.767	99.9852	159.844	99.5438	290.412	98.1364	159.908	99.3228
159.867	99.9852	159.946	99.5413	290.611	98.1293	160.009	99.3228
159.97	99.9852	160.045	99.5413	290.811	98.122	160.109	99.3228
160.07	99.9852	160.145	99.5413	291.012	98.1148	160.209	99.3187
160.174	99.9827	160.246	99.5389	291.211	98.1077	160.309	99.3187
160.271	99.9827	160.346	99.5389	291.411	98.1006	160.41	99.3166
160.37	99.9827	160.445	99.5365	291.61	98.0934	160.508	99.3166
160.471	99.9802	160.544	99.5365	291.81	98.0862	160.611	99.3146
160.571	99.9802	160.643	99.5365	292.012	98.079	160.709	99.3146
160.672	99.9802	160.741	99.5316	292.213	98.0718	160.807	99.3125
160.77	99.9802	160.845	99.5316	292.411	98.0645	160.91	99.3125
160.869	99.9753	160.942	99.5316	292.611	98.0571	161.007	99.3084
160.97	99.9753	161.042	99.5316	292.812	98.0497	161.106	99.3084
161.071	99.9753	161.143	99.5316	293.008	98.0423	161.205	99.3063
161.17	99.9753	161.244	99.5316	293.209	98.0351	161.304	99.3063
161.27	99.9753	161.341	99.5316	293.409	98.0278	161.404	99.3043
161.369	99.9728	161.443	99.5316	293.609	98.0203	161.501	99.3043
161.468	99.9728	161.543	99.5316	293.81	98.0128	161.604	99.3023
161.568	99.9728	161.646	99.5316	294.01	98.0051	161.7	99.3023
161.667	99.9728	161.743	99.5291	294.208	97.9975	161.804	99.3023
161.767	99.9728	161.845	99.5291	294.408	97.9896	161.901	99.2981
161.869	99.9728	161.945	99.5291	294.609	97.9818	161.999	99.2981
161.968	99.9728	162.046	99.5267	294.809	97.9738	162.099	99.2961
162.068	99.9728	162.146	99.5267	295.011	97.9658	162.199	99.2961
162.168	99.9704	162.247	99.5267	295.212	97.9578	162.297	99.294
162.27	99.9704	162.35	99.5267	295.409	97.9498	162.395	99.294
162.369	99.9704	162.448	99.5242	295.61	97.9418	162.497	99.294
162.471	99.9704	162.55	99.5242	295.808	97.9339	162.596	99.292
162.573	99.9704	162.652	99.5194	296.009	97.9259	162.697	99.292
162.673	99.9704	162.753	99.5194	296.208	97.9179	162.794	99.2879
162.771	99.9704	162.853	99.5194	296.406	97.91	162.893	99.2879
162.873	99.9704	162.955	99.5169	296.605	97.9022	162.995	99.2858
162.972	99.9704	163.054	99.5169	296.806	97.8944	163.094	99.2858
163.071	99.9704	163.156	99.5169	297.006	97.8867	163.194	99.2838
163.174	99.9679	163.256	99.5169	297.21	97.8791	163.294	99.2838
163.276	99.9679	163.355	99.5169	297.413	97.8712	163.393	99.2817
163.377	99.9679	163.456	99.5169	297.61	97.8634	163.49	99.2817
163.478	99.9679	163.556	99.5169	297.81	97.8556	163.59	99.2817
163.579	99.9679	163.659	99.5145	298.011	97.8477	163.69	99.2776
163.681	99.963	163.757	99.5145	298.21	97.8399	163.789	99.2776
163.78	99.963	163.858	99.5145	298.411	97.832	163.891	99.2776
163.882	99.963	163.958	99.5121	298.611	97.8242	163.99	99.2756
163.984	99.9605	164.056	99.5121	298.806	97.8163	164.086	99.2756
164.084	99.9605	164.158	99.5121	299.007	97.8084	164.188	99.2756
164.188	99.9605	164.256	99.5121	299.205	97.8004	164.287	99.2735
164.288	99.9605	164.355	99.5121	299.403	97.7926	164.387	99.2735
164.387	99.958	164.454	99.5121	299.602	97.7847	164.486	99.2735
164.49	99.958	164.552	99.5121	299.806	97.7768	164.584	99.2715
164.589	99.958	164.651	99.5121	300.005	97.7688	164.684	99.2715
164.692	99.958	164.751	99.5121	300.205	97.7608	164.782	99.2674
164.793	99.958	164.851	99.5121	300.405	97.7529	164.883	99.2674
164.893	99.9555	164.95	99.5121	300.605	97.745	164.985	99.2674
164.993	99.9555	165.047	99.5121	300.805	97.7371	165.082	99.2653
165.093	99.9555	165.143	99.5121	301.003	97.7291	165.183	99.2653
165.194	99.9555	165.244	99.5121	301.201	97.7211	165.284	99.2633
165.295	99.9555	165.343	99.5121	301.4	97.7131	165.384	99.2633
165.396	99.9555	165.444	99.5121	301.602	97.7049	165.484	99.2612
165.494	99.9506	165.543	99.5121	301.801	97.6968	165.583	99.2612
165.597	99.9506	165.641	99.5121	302.001	97.6887	165.685	99.2571
165.694	99.9506	165.743	99.5121	302.203	97.6808	165.784	99.2571
165.795	99.9506	165.843	99.5072	302.403	97.6727	165.885	99.255
165.894	99.9506	165.945	99.5072	302.601	97.6648	165.985	99.255
165.995	99.9506	166.041	99.5047	302.8	97.6568	166.084	99.253
166.096	99.9506	166.145	99.5047	303.002	97.6488	166.186	99.253
166.197	99.9481	166.244	99.5023	303.202	97.6406	166.285	99.253
166.298	99.9481	166.345	99.5023	303.403	97.6324	166.386	99.2509
166.4	99.9457	166.448	99.5023	303.601	97.6242	166.485	99.2509
166.499	99.9457	166.544	99.4998	303.802	97.6158	166.588	99.2509
166.597	99.9432	166.643	99.4998	304	97.6075	166.688	99.2468
166.696	99.9432	166.746	99.4998	304.202	97.5991	166.785	99.2468
166.799	99.9382	166.843	99.495	304.401	97.5908	166.885	99.2468
166.898	99.9382	166.941	99.495	304.601	97.5825	166.985	99.2468
166.998	99.9382	167.038	99.495	304.805	97.5741	167.085	99.2468
167.097	99.9358	167.138	99.4925	305.002	97.5659	167.185	99.2448
167.196	99.9358	167.238	99.4925	305.201	97.5576	167.285	99.2448
167.3	99.9358	167.338	99.4901	305.404	97.5491	167.387	99.2448
167.401	99.9358	167.436	99.4901	305.601	97.5407	167.486	99.2427
167.5	99.9358	167.534	99.4877	305.802	97.5323	167.589	99.2427
167.602	99.9358	167.635	99.4877	306.001	97.5238	167.688	99.2427
167.701	99.9358	167.736	99.4877	306.203	97.5153	167.785	99.2407
167.8	99.9333	167.833	99.4828	306.405	97.5069	167.887	99.2366
167.902	99.9333	167.932	99.4828	306.602	97.4983	167.987	99.2366
168.001	99.9333	168.036	99.4803	306.802	97.4897	168.085	99.2345
168.101	99.9308	168.135	99.4803	307.003	97.481	168.183	99.2325
168.2	99.9308	168.237	99.4803	307.202	97.4722	168.281	99.2304
168.302	99.9308	168.336	99.4779	307.405	97.4635	168.378	99.2263
168.4	99.9259	168.436	99.4779	307.602	97.4547	168.478	99.2243
168.501	99.9259	168.539	99.4779	307.803	97.446	168.577	99.2243
168.599	99.9259	168.634	99.4779	308.004	97.4374	168.676	99.2222
168.697	99.9259	168.736	99.4779	308.207	97.429	168.775	99.2222
168.796	99.9259	168.836	99.4755	308.405	97.4206	168.874	99.2222
168.897	99.9259	168.937	99.4755	308.608	97.4123	168.971	99.2222
168.997	99.9259	169.038	99.4706	308.807	97.4043	169.069	99.2222
169.098	99.9234	169.141	99.4706	309.008	97.3963	169.17	99.2222
169.197	99.9234	169.238	99.4706	309.209	97.3883	169.267	99.2202
169.297	99.9234	169.34	99.4706	309.408	97.3803	169.367	99.2202
169.397	99.9234	169.438	99.4706	309.61	97.3724	169.467	99.2202
169.496	99.9234	169.535	99.4706	309.81	97.3643	169.566	99.2202
169.596	99.921	169.643	99.4706	310.013	97.3562	169.666	99.2222
169.695	99.921	169.74	99.4706	310.214	97.3481	169.764	99.2222
169.794	99.921	169.842	99.4706	310.412	97.3399	169.865	99.2222
169.893	99.921	169.941	99.4681	310.613	97.3316	169.961	99.2222
169.996	99.9185	170.041	99.4681	310.815	97.3234	170.064	99.2222
170.096	99.9185	170.14	99.4681	311.014	97.3149	170.162	99.2222
170.197	99.9185	170.24	99.4657	311.214	97.3064	170.26	99.2222
170.295	99.9185	170.342	99.4657	311.415	97.2978	170.361	99.2222
170.392	99.9135	170.443	99.4657	311.613	97.2892	170.46	99.2243
170.494	99.9135	170.541	99.4657	311.815	97.2806	170.558	99.2243
170.594	99.9135	170.641	99.4657	312.011	97.272	170.658	99.2263
170.693	99.9111	170.739	99.4657	312.213	97.2634	170.758	99.2263
170.794	99.9111	170.841	99.4657	312.414	97.2549	170.858	99.2263
170.894	99.9111	170.943	99.4633	312.614	97.2464	170.96	99.2263
170.992	99.9111	171.04	99.4633	312.817	97.2382	171.059	99.2263
171.095	99.9086	171.141	99.4633	313.014	97.2299	171.161	99.2263
171.192	99.9086	171.239	99.4633	313.217	97.2218	171.261	99.2263
171.293	99.9086	171.339	99.4584	313.418	97.2136	171.361	99.2243
171.393	99.9086	171.441	99.4584	313.618	97.2055	171.461	99.2243
171.491	99.9061	171.539	99.4584	313.817	97.1974	171.561	99.2222
171.591	99.9061	171.636	99.4584	314.018	97.1893	171.661	99.2222
171.693	99.9061	171.736	99.4584	314.217	97.1812	171.762	99.2202
171.792	99.9061	171.836	99.4584	314.418	97.1732	171.86	99.2202
171.891	99.9012	171.933	99.4559	314.618	97.165	171.96	99.2202
171.989	99.9012	172.033	99.4559	314.817	97.1569	172.06	99.2161
172.091	99.9012	172.133	99.4559	315.019	97.1488	172.158	99.2161
172.189	99.9012	172.23	99.4559	315.219	97.1406	172.257	99.2161
172.289	99.8987	172.329	99.4535	315.419	97.1325	172.356	99.2161
172.386	99.8987	172.428	99.4535	315.615	97.1245	172.455	99.214
172.486	99.8987	172.525	99.4535	315.817	97.1163	172.553	99.214
172.587	99.8987	172.626	99.4511	316.016	97.1083	172.652	99.212
172.686	99.8987	172.725	99.4511	316.218	97.1002	172.753	99.2099
172.785	99.8987	172.823	99.4511	316.417	97.0922	172.848	99.2058
172.887	99.8987	172.924	99.4511	316.617	97.0842	172.948	99.2058
172.984	99.9012	173.022	99.4462	316.817	97.0764	173.047	99.2037
173.085	99.9012	173.123	99.4462	317.018	97.0684	173.147	99.2037
173.183	99.9012	173.222	99.4462	317.216	97.0603	173.243	99.2017
173.283	99.9012	173.324	99.4437	317.419	97.0521	173.343	99.2017
173.384	99.9012	173.42	99.4437	317.617	97.0438	173.441	99.1996
173.482	99.9012	173.527	99.4413	317.818	97.0354	173.537	99.1955
173.584	99.8987	173.626	99.4413	318.017	97.0268	173.635	99.1955
173.682	99.8962	173.729	99.4413	318.22	97.0182	173.731	99.1935
173.782	99.8962	173.829	99.4389	318.421	97.0096	173.83	99.1914
173.882	99.8938	173.927	99.4389	318.618	97.0009	173.93	99.1894
173.981	99.8938	174.028	99.434	318.821	96.9923	174.028	99.1853
174.082	99.8938	174.132	99.434	319.02	96.9835	174.125	99.1853
174.183	99.8938	174.234	99.434	319.217	96.9747	174.225	99.1832
174.282	99.8938	174.333	99.4315	319.421	96.9659	174.321	99.1832
174.383	99.8938	174.434	99.4315	319.618	96.957	174.423	99.1832
174.483	99.8938	174.533	99.4315	319.819	96.9481	174.524	99.1812
174.581	99.8888	174.635	99.4291	320.017	96.9395	174.624	99.1812
174.68	99.8888	174.736	99.4291	320.219	96.9308	174.724	99.1791
174.778	99.8888	174.837	99.4291	320.42	96.9224	174.821	99.1791
174.877	99.8888	174.936	99.4267	320.62	96.9142	174.924	99.175
174.979	99.8864	175.036	99.4267	320.819	96.9059	175.024	99.173
175.076	99.8864	175.138	99.4267	321.021	96.8975	175.124	99.173
175.176	99.8864	175.238	99.4218	321.22	96.8893	175.225	99.1709
175.276	99.8839	175.336	99.4193	321.421	96.8809	175.326	99.1709
175.376	99.8839	175.435	99.4193	321.618	96.8727	175.428	99.1689
175.476	99.8839	175.536	99.4169	321.818	96.8644	175.527	99.1689
175.574	99.8839	175.635	99.4169	322.019	96.8563	175.625	99.1647
175.674	99.8839	175.734	99.4169	322.219	96.8481	175.729	99.1647
175.771	99.8839	175.834	99.4145	322.418	96.8401	175.83	99.1627
175.872	99.8839	175.933	99.4145	322.618	96.8318	175.931	99.1627
175.972	99.8814	176.032	99.4145	322.815	96.8238	176.033	99.1607
176.07	99.8814	176.134	99.4096	323.017	96.8156	176.133	99.1607
176.168	99.8814	176.231	99.4096	323.214	96.8075	176.232	99.1607
176.268	99.8765	176.335	99.4096	323.415	96.7993	176.331	99.1607
176.369	99.8765	176.432	99.4096	323.613	96.7912	176.432	99.1586
176.469	99.8765	176.532	99.4071	323.816	96.7831	176.533	99.1586
176.567	99.874	176.631	99.4071	324.015	96.7752	176.632	99.1586
176.663	99.874	176.731	99.4071	324.214	96.7672	176.732	99.1545
176.766	99.874	176.832	99.4071	324.415	96.7593	176.831	99.1545
176.865	99.8715	176.93	99.4071	324.615	96.7514	176.927	99.1524
176.963	99.8715	177.033	99.4071	324.817	96.7436	177.029	99.1524
177.064	99.8691	177.128	99.4071	325.014	96.7357	177.128	99.1524
177.163	99.8691	177.233	99.4071	325.214	96.7278	177.228	99.1504
177.262	99.8691	177.335	99.4071	325.415	96.7199	177.328	99.1504
177.36	99.8691	177.435	99.4071	325.616	96.7122	177.426	99.1483
177.458	99.8641	177.535	99.4047	325.816	96.7043	177.525	99.1483
177.557	99.8641	177.636	99.4047	326.016	96.6967	177.627	99.1442
177.657	99.8617	177.736	99.4047	326.213	96.6889	177.727	99.1442
177.757	99.8617	177.835	99.4047	326.414	96.6812	177.827	99.1422
177.857	99.8617	177.936	99.4047	326.615	96.6734	177.924	99.1401
177.958	99.8592	178.039	99.4047	326.813	96.6658	178.023	99.1381
178.059	99.8592	178.139	99.4047	327.014	96.6581	178.122	99.134
178.157	99.8592	178.241	99.4023	327.213	96.6504	178.224	99.1319
178.256	99.8592	178.343	99.4023	327.412	96.6427	178.323	99.1299
178.356	99.8592	178.444	99.4023	327.61	96.6349	178.425	99.1278
178.456	99.8592	178.543	99.4023	327.813	96.6272	178.523	99.1278
178.555	99.8567	178.641	99.4023	328.013	96.6195	178.623	99.1237
178.657	99.8567	178.743	99.4023	328.21	96.6119	178.723	99.1237
178.754	99.8567	178.844	99.4023	328.41	96.6042	178.828	99.1217
178.854	99.8518	178.944	99.4023	328.61	96.5965	178.925	99.1196
178.952	99.8518	179.046	99.4023	328.811	96.5887	179.026	99.1175
179.052	99.8518	179.147	99.4023	329.01	96.5807	179.126	99.1175
179.149	99.8518	179.244	99.4023	329.21	96.5727	179.229	99.1135
179.248	99.8518	179.343	99.4023	329.408	96.5647	179.327	99.1114
179.348	99.8493	179.444	99.4023	329.611	96.5566	179.431	99.1114
179.446	99.8493	179.543	99.4023	329.811	96.5484	179.53	99.1093
179.546	99.8493	179.641	99.4023	330.009	96.5402	179.629	99.1093
179.643	99.8468	179.741	99.4023	330.209	96.532	179.732	99.1093
179.746	99.8468	179.841	99.4023	330.41	96.5238	179.829	99.1093
179.847	99.8468	179.942	99.4023	330.611	96.5157	179.929	99.1093
179.943	99.8444	180.04	99.4023	330.812	96.5075	180.03	99.1093
180.043	99.8444	180.139	99.3974	331.011	96.4994	180.127	99.1093
180.144	99.8444	180.239	99.3974	331.212	96.4914	180.228	99.1093
180.247	99.8444	180.336	99.3974	331.413	96.4834	180.326	99.1093
180.346	99.8444	180.435	99.3974	331.615	96.4756	180.426	99.1093
180.445	99.8394	180.535	99.3974	331.815	96.4679	180.526	99.1093
180.546	99.8394	180.637	99.3974	332.014	96.4603	180.627	99.1093
180.645	99.8394	180.737	99.3974	332.216	96.4527	180.727	99.1093
180.746	99.837	180.839	99.3974	332.415	96.4449	180.826	99.1073
180.846	99.837	180.939	99.3974	332.617	96.4371	180.928	99.1073
180.946	99.837	181.04	99.3974	332.817	96.4291	181.029	99.1032
181.048	99.837	181.141	99.3974	333.014	96.4212	181.129	99.1011
181.151	99.837	181.239	99.3949	333.215	96.4132	181.229	99.097
181.249	99.8345	181.339	99.3949	333.415	96.4053	181.329	99.0929
181.347	99.8345	181.44	99.3949	333.613	96.3973	181.428	99.0909
181.448	99.8345	181.54	99.3925	333.812	96.3893	181.527	99.0868
181.548	99.8345	181.64	99.3925	334.013	96.3815	181.628	99.0827
181.648	99.832	181.74	99.3901	334.216	96.3737	181.729	99.0806
181.748	99.832	181.84	99.3901	334.414	96.3661	181.829	99.0806
181.849	99.8271	181.94	99.3901	334.614	96.3585	181.929	99.0786
181.946	99.8271	182.041	99.3852	334.812	96.3509	182.029	99.0786
182.049	99.8271	182.139	99.3852	335.012	96.3435	182.13	99.0806
182.147	99.8271	182.24	99.3852	335.213	96.3362	182.23	99.0806
182.249	99.8246	182.339	99.3828	335.414	96.3288	182.33	99.0806
182.345	99.8246	182.441	99.3828	335.615	96.3216	182.434	99.0806
182.445	99.8246	182.54	99.3828	335.817	96.3144	182.529	99.0827
182.545	99.8221	182.642	99.3828	336.014	96.3071	182.629	99.0827
182.645	99.8221	182.74	99.3828	336.211	96.2999	182.728	99.0868
182.744	99.8221	182.841	99.3803	336.413	96.2927	182.829	99.0868
182.844	99.8221	182.942	99.3803	336.614	96.2853	182.928	99.0868
182.946	99.8197	183.042	99.3803	336.815	96.278	183.026	99.0868
183.045	99.8197	183.142	99.3803	337.013	96.2708	183.129	99.0868
183.144	99.8197	183.242	99.3803	337.214	96.2636	183.225	99.0868
183.243	99.8147	183.343	99.3779	337.413	96.2563	183.328	99.0868
183.345	99.8147	183.443	99.3779	337.614	96.249	183.425	99.0868
183.446	99.8147	183.545	99.3779	337.814	96.2417	183.526	99.0888
183.545	99.8123	183.645	99.373	338.014	96.2344	183.622	99.0888
183.643	99.8123	183.744	99.373	338.214	96.2271	183.721	99.0888
183.745	99.8123	183.845	99.3705	338.415	96.2198	183.821	99.0888
183.847	99.8098	183.945	99.3705	338.615	96.2124	183.92	99.0888
183.945	99.8098	184.045	99.3705	338.817	96.205	184.021	99.0888
184.044	99.8073	184.147	99.3681	339.014	96.1976	184.122	99.0888
184.143	99.8073	184.247	99.3681	339.215	96.1902	184.221	99.0888
184.242	99.8024	184.349	99.3681	339.415	96.1828	184.321	99.0888
184.343	99.8024	184.448	99.3681	339.614	96.1755	184.421	99.0888
184.443	99.8024	184.548	99.3657	339.814	96.1683	184.523	99.0888
184.543	99.8024	184.65	99.3657	340.014	96.161	184.619	99.0888
184.644	99.7999	184.748	99.3608	340.214	96.1538	184.721	99.0888
184.743	99.7999	184.849	99.3608	340.415	96.1466	184.822	99.0888
184.844	99.7999	184.953	99.3608	340.615	96.1392	184.923	99.0868
184.942	99.7999	185.05	99.3608	340.816	96.1318	185.023	99.0868
185.041	99.7999	185.152	99.3584	341.016	96.1245	185.125	99.0827
185.144	99.7999	185.251	99.3584	341.216	96.1172	185.222	99.0806
185.244	99.7974	185.351	99.3584	341.417	96.1098	185.327	99.0786
185.344	99.7974	185.453	99.3584	341.618	96.1024	185.428	99.0765
185.445	99.7974	185.554	99.3584	341.819	96.095	185.529	99.0724
185.544	99.795	185.651	99.3559	342.018	96.0876	185.627	99.0683
185.64	99.795	185.752	99.3559	342.22	96.0802	185.73	99.0662
185.744	99.795	185.852	99.3559	342.421	96.0728	185.831	99.0621
185.844	99.79	185.949	99.3559	342.62	96.0655	185.93	99.0621
185.945	99.79	186.052	99.3559	342.822	96.0582	186.03	99.0601
186.044	99.79	186.148	99.3535	343.022	96.051	186.128	99.0601
186.145	99.79	186.247	99.3535	343.225	96.0438	186.229	99.0601
186.244	99.79	186.346	99.3535	343.421	96.0366	186.328	99.0601
186.344	99.7875	186.446	99.3535	343.623	96.0295	186.428	99.0601
186.443	99.7875	186.545	99.3535	343.824	96.0225	186.527	99.0601
186.544	99.7875	186.644	99.3535	344.026	96.0153	186.623	99.0601
186.642	99.7875	186.745	99.3559	344.226	96.0082	186.723	99.0601
186.743	99.7875	186.845	99.3559	344.425	96.001	186.822	99.0601
186.841	99.7875	186.94	99.3559	344.627	95.9938	186.922	99.0601
186.941	99.7875	187.044	99.3559	344.826	95.9866	187.021	99.0601
187.04	99.7875	187.143	99.3535	345.028	95.9796	187.12	99.0601
187.143	99.7851	187.243	99.3535	345.227	95.9723	187.222	99.0601
187.243	99.7851	187.342	99.3535	345.428	95.9652	187.32	99.058
187.343	99.7851	187.443	99.3535	345.629	95.9581	187.42	99.058
187.443	99.7851	187.54	99.3535	345.829	95.9512	187.519	99.058
187.543	99.7826	187.639	99.3486	346.029	95.9441	187.619	99.056
187.645	99.7826	187.74	99.3486	346.232	95.9373	187.717	99.056
187.744	99.7826	187.84	99.3486	346.432	95.9303	187.816	99.056
187.844	99.7777	187.938	99.3486	346.631	95.9235	187.918	99.056
187.946	99.7777	188.035	99.3486	346.834	95.9165	188.014	99.0519
188.045	99.7777	188.135	99.3486	347.033	95.9096	188.117	99.0498
188.148	99.7752	188.232	99.3461	347.236	95.9026	188.216	99.0478
188.245	99.7752	188.331	99.3461	347.437	95.8956	188.316	99.0457
188.344	99.7752	188.43	99.3461	347.632	95.8886	188.416	99.0457
188.447	99.7752	188.53	99.3437	347.834	95.8816	188.516	99.0416
188.546	99.7752	188.626	99.3437	348.035	95.8745	188.617	99.0416
188.649	99.7752	188.725	99.3413	348.232	95.8673	188.718	99.0396
188.747	99.7752	188.826	99.3413	348.435	95.8602	188.819	99.0396
188.848	99.7752	188.921	99.3364	348.634	95.853	188.919	99.0396
188.946	99.7752	189.02	99.3364	348.837	95.8458	189.021	99.0396
189.044	99.7752	189.118	99.334	349.036	95.8386	189.118	99.0396
189.147	99.7752	189.219	99.3315	349.24	95.8313	189.22	99.0396
189.249	99.7727	189.317	99.3315	349.44	95.8242	189.322	99.0375
189.35	99.7727	189.418	99.3291	349.64	95.817	189.423	99.0375
189.453	99.7727	189.516	99.3291	349.842	95.8099	189.524	99.0355
189.552	99.7727	189.616	99.3242	350.042	95.8028	189.623	99.0314
189.653	99.7727	189.716	99.3217	350.241	95.7957	189.725	99.0314
189.756	99.7727	189.816	99.3217	350.443	95.7885	189.825	99.0293
189.856	99.7703	189.915	99.3193	350.644	95.7815	189.924	99.0272
189.955	99.7703	190.013	99.3193	350.844	95.7743	190.025	99.0272
190.056	99.7703	190.114	99.3169	351.048	95.7672	190.124	99.0252
190.157	99.7653	190.214	99.3169	351.248	95.76	190.224	99.0211
190.258	99.7653	190.315	99.312	351.449	95.7529	190.324	99.019
190.357	99.7653	190.415	99.312	351.651	95.7459	190.423	99.019
190.46	99.7629	190.516	99.312	351.853	95.7389	190.525	99.017
190.559	99.7629	190.617	99.3096	352.053	95.7318	190.624	99.0149
190.658	99.7629	190.716	99.3096	352.251	95.7247	190.723	99.0108
190.76	99.7604	190.815	99.3096	352.453	95.7176	190.822	99.0088
190.859	99.7604	190.918	99.3096	352.653	95.7106	190.921	99.0067
190.96	99.7604	191.019	99.3096	352.852	95.7034	191.023	99.0047
191.06	99.7604	191.119	99.3096	353.053	95.6963	191.124	99.0047
191.158	99.7579	191.218	99.3096	353.254	95.6891	191.223	99.0006
191.26	99.7579	191.32	99.3096	353.453	95.6819	191.324	98.9985
191.36	99.7579	191.418	99.3071	353.655	95.6747	191.423	98.9965
191.459	99.7579	191.518	99.3071	353.853	95.6676	191.524	98.9944
191.559	99.7579	191.618	99.3071	354.059	95.6603	191.625	98.9944
191.66	99.7579	191.718	99.3047	354.255	95.6531	191.725	98.9903
191.762	99.7579	191.817	99.3047	354.455	95.6459	191.822	98.9883
191.862	99.7579	191.919	99.3047	354.657	95.6388	191.922	98.9883
191.962	99.7579	192.02	99.3047	354.856	95.6317	192.023	98.9862
192.064	99.7579	192.117	99.3047	355.057	95.6247	192.125	98.9862
192.163	99.7579	192.22	99.3047	355.256	95.6177	192.222	98.9842
192.264	99.753	192.318	99.3047	355.457	95.6109	192.323	98.9842
192.367	99.753	192.419	99.2998	355.657	95.6041	192.42	98.9801
192.467	99.753	192.518	99.2998	355.858	95.5971	192.522	98.9801
192.567	99.7505	192.618	99.2998	356.061	95.5901	192.622	98.978
192.668	99.7505	192.715	99.2998	356.259	95.5833	192.72	98.978
192.769	99.7505	192.817	99.2998	356.46	95.5764	192.823	98.9759
192.867	99.748	192.915	99.2998	356.661	95.5696	192.921	98.9759
192.968	99.748	193.014	99.2998	356.862	95.5627	193.02	98.9739
193.068	99.748	193.114	99.2998	357.064	95.5559	193.117	98.9739
193.169	99.7456	193.215	99.2998	357.263	95.549	193.221	98.9739
193.271	99.7456	193.318	99.2998	357.463	95.542	193.319	98.9739
193.374	99.7456	193.42	99.2974	357.665	95.5349	193.423	98.9739
193.471	99.7406	193.514	99.2974	357.865	95.5278	193.521	98.9739
193.569	99.7406	193.617	99.2974	358.068	95.5206	193.62	98.9698
193.671	99.7406	193.718	99.2974	358.269	95.5135	193.72	98.9698
193.77	99.7382	193.815	99.2974	358.469	95.5062	193.818	98.9698
193.873	99.7382	193.916	99.2974	358.669	95.4989	193.92	98.9698
193.974	99.7382	194.017	99.2974	358.872	95.4916	194.019	98.9698
194.072	99.7382	194.118	99.2949	359.075	95.4844	194.12	98.9698
194.174	99.7357	194.219	99.2949	359.274	95.4771	194.22	98.9677
194.272	99.7357	194.319	99.2949	359.47	95.47	194.318	98.9677
194.371	99.7357	194.421	99.2949	359.674	95.4628	194.418	98.9677
194.47	99.7332	194.523	99.2949	359.875	95.4557	194.516	98.9677
194.571	99.7332	194.622	99.2949	360.076	95.4486	194.619	98.9657
194.67	99.7332	194.722	99.2949	360.277	95.4417	194.718	98.9657
194.769	99.7283	194.824	99.2949	360.475	95.4346	194.816	98.9657
194.869	99.7283	194.923	99.2949	360.678	95.4278	194.916	98.9657
194.968	99.7258	195.021	99.2949	360.876	95.4209	195.016	98.9636
195.07	99.7258	195.12	99.2925	361.078	95.4141	195.116	98.9636
195.168	99.7258	195.222	99.2925	361.281	95.4071	195.216	98.9636
195.269	99.7258	195.319	99.2925	361.481	95.4	195.317	98.9636
195.37	99.7258	195.418	99.2876	361.681	95.393	195.417	98.9636
195.469	99.7258	195.518	99.2876	361.883	95.386	195.519	98.9595
195.568	99.7233	195.616	99.2876	362.085	95.3788	195.617	98.9595
195.668	99.7233	195.716	99.2876	362.285	95.3719	195.717	98.9595
195.767	99.7233	195.815	99.2852	362.486	95.3647	195.816	98.9575
195.868	99.7233	195.913	99.2852	362.686	95.3577	195.92	98.9575
195.967	99.7233	196.014	99.2852	362.889	95.3506	196.019	98.9554
196.066	99.7209	196.112	99.2852	363.089	95.3435	196.119	98.9554
196.166	99.7209	196.213	99.2827	363.292	95.3365	196.221	98.9534
196.263	99.7209	196.314	99.2827	363.492	95.3294	196.322	98.9534
196.367	99.7159	196.413	99.2803	363.693	95.3222	196.423	98.9534
196.465	99.7159	196.515	99.2803	363.894	95.3149	196.524	98.9534
196.567	99.7159	196.614	99.2803	364.099	95.3075	196.625	98.9493
196.668	99.7159	196.717	99.2754	364.297	95.3	196.725	98.9493
196.768	99.7134	196.818	99.2754	364.5	95.2925	196.827	98.9493
196.868	99.7134	196.916	99.2754	364.701	95.2849	196.927	98.9472
196.968	99.711	197.017	99.273	364.904	95.2773	197.026	98.9472
197.068	99.711	197.118	99.273	365.104	95.2697	197.124	98.9452
197.169	99.711	197.216	99.273	365.305	95.262	197.226	98.9452
197.268	99.711	197.316	99.2705	365.509	95.2544	197.328	98.9431
197.369	99.711	197.419	99.2705	365.71	95.2468	197.425	98.9431
197.47	99.711	197.518	99.2705	365.91	95.2393	197.525	98.9431
197.568	99.711	197.618	99.2681	366.112	95.2318	197.625	98.939
197.668	99.711	197.717	99.2681	366.313	95.2244	197.726	98.939
197.77	99.711	197.819	99.2681	366.515	95.2169	197.827	98.939
197.866	99.7085	197.917	99.2681	366.715	95.2096	197.928	98.937
197.965	99.7085	198.018	99.2632	366.92	95.2023	198.026	98.937
198.065	99.7085	198.12	99.2632	367.119	95.1951	198.127	98.937
198.165	99.7085	198.22	99.2608	367.32	95.188	198.228	98.9349
198.264	99.7036	198.318	99.2608	367.521	95.1809	198.327	98.9349
198.364	99.7036	198.418	99.2608	367.724	95.1738	198.426	98.9329
198.463	99.7036	198.519	99.2583	367.926	95.1667	198.529	98.9329
198.566	99.7036	198.62	99.2583	368.127	95.1597	198.627	98.9329
198.666	99.7011	198.72	99.2583	368.328	95.1527	198.726	98.9329
198.765	99.7011	198.819	99.2583	368.529	95.1458	198.83	98.9287
198.867	99.7011	198.921	99.2559	368.728	95.1388	198.93	98.9287
198.967	99.6986	199.022	99.2559	368.93	95.1318	199.029	98.9287
199.066	99.6986	199.123	99.2559	369.132	95.1247	199.129	98.9287
199.162	99.6962	199.223	99.2559	369.33	95.1175	199.229	98.9267
199.265	99.6962	199.327	99.2559	369.531	95.1104	199.33	98.9267
199.366	99.6912	199.427	99.251	369.733	95.1031	199.429	98.9267
199.466	99.6912	199.529	99.251	369.932	95.0958	199.532	98.9267
199.566	99.6912	199.627	99.251	370.135	95.0885	199.633	98.9246
199.668	99.6912	199.727	99.251	370.333	95.0811	199.731	98.9246
199.765	99.6887	199.829	99.2486	370.537	95.0737	199.831	98.9246
199.865	99.6887	199.931	99.2486	370.737	95.0663	199.933	98.9226
199.964	99.6887	200.03	99.2486	370.939	95.0589	200.029	98.9226
200.063	99.6863	200.132	99.2461	371.14	95.0516	200.128	98.9226
200.164	99.6863	200.23	99.2461	371.341	95.0444	200.228	98.9185
200.265	99.6863	200.33	99.2461	371.542	95.0373	200.329	98.9185
200.366	99.6838	200.433	99.2461	371.744	95.0303	200.428	98.9185
200.465	99.6838	200.533	99.2437	371.945	95.0233	200.528	98.9164
200.567	99.6838	200.632	99.2437	372.144	95.0164	200.629	98.9164
200.667	99.6789	200.732	99.2437	372.348	95.0096	200.728	98.9164
200.766	99.6789	200.833	99.2388	372.549	95.0027	200.828	98.9144
200.867	99.6789	200.934	99.2388	372.751	94.9956	200.929	98.9144
200.967	99.6764	201.034	99.2388	372.951	94.9885	201.028	98.9144
201.068	99.6764	201.134	99.2364	373.155	94.9813	201.127	98.9123
201.168	99.6764	201.234	99.2364	373.359	94.9741	201.226	98.9123
201.268	99.6764	201.335	99.2364	373.559	94.9669	201.326	98.9123
201.369	99.6764	201.435	99.2364	373.761	94.9597	201.422	98.9082
201.47	99.6739	201.534	99.2339	373.961	94.9524	201.522	98.9062
201.571	99.6739	201.635	99.2339	374.166	94.9452	201.622	98.9062
201.672	99.6739	201.734	99.2339	374.364	94.9379	201.721	98.9041
201.773	99.6739	201.835	99.2339	374.566	94.9305	201.82	98.9041
201.874	99.6714	201.935	99.2315	374.765	94.9232	201.919	98.9041
201.972	99.6714	202.037	99.2315	374.967	94.9159	202.02	98.9021
202.075	99.6714	202.134	99.2315	375.169	94.9087	202.122	98.9021
202.174	99.6665	202.235	99.2315	375.369	94.9014	202.219	98.9021
202.276	99.6665	202.335	99.2315	375.57	94.894	202.32	98.898
202.376	99.6665	202.436	99.2315	375.77	94.8866	202.418	98.898
202.475	99.664	202.535	99.2315	375.968	94.8792	202.519	98.8959
202.578	99.664	202.636	99.2266	376.168	94.8718	202.619	98.8959
202.679	99.664	202.735	99.2266	376.369	94.8643	202.721	98.8959
202.777	99.664	202.837	99.2266	376.57	94.8567	202.822	98.8939
202.877	99.664	202.938	99.2266	376.769	94.8489	202.923	98.8918
202.978	99.664	203.038	99.2242	376.968	94.8413	203.025	98.8918
203.079	99.6616	203.139	99.2242	377.168	94.8338	203.127	98.8877
203.177	99.6616	203.239	99.2242	377.365	94.8262	203.229	98.8877
203.277	99.6616	203.338	99.2242	377.567	94.8187	203.327	98.8877
203.375	99.6616	203.436	99.2242	377.767	94.8112	203.427	98.8856
203.475	99.6616	203.538	99.2217	377.967	94.8038	203.53	98.8836
203.577	99.6616	203.639	99.2217	378.166	94.7964	203.631	98.8836
203.677	99.6591	203.738	99.2242	378.368	94.789	203.731	98.8816
203.776	99.6591	203.839	99.2242	378.569	94.7816	203.831	98.8816
203.878	99.6591	203.94	99.2217	378.768	94.7743	203.929	98.8774
203.977	99.6542	204.043	99.2217	378.968	94.7669	204.031	98.8774
204.077	99.6542	204.143	99.2217	379.169	94.7596	204.132	98.8774
204.175	99.6542	204.245	99.2217	379.369	94.7522	204.231	98.8754
204.273	99.6517	204.346	99.2217	379.571	94.7447	204.329	98.8754
204.375	99.6517	204.444	99.2217	379.772	94.7373	204.427	98.8754
204.476	99.6517	204.542	99.2193	379.974	94.7298	204.528	98.8733
204.573	99.6492	204.644	99.2193	380.176	94.7224	204.629	98.8733
204.674	99.6492	204.747	99.2193	380.377	94.7149	204.728	98.8713
204.776	99.6492	204.847	99.2193	380.577	94.7075	204.829	98.8672
204.876	99.6492	204.948	99.2144	380.777	94.7	204.93	98.8672
204.975	99.6467	205.047	99.2144	380.978	94.6927	205.029	98.8651
205.074	99.6467	205.145	99.2144	381.18	94.6854	205.13	98.8651
205.175	99.6467	205.248	99.2144	381.378	94.6782	205.23	98.8631
205.274	99.6418	205.347	99.2144	381.581	94.6709	205.331	98.861
205.375	99.6418	205.45	99.2144	381.781	94.6636	205.43	98.861
205.475	99.6393	205.552	99.2144	381.979	94.6564	205.532	98.8569
205.575	99.6393	205.653	99.212	382.182	94.6491	205.63	98.8569
205.676	99.6393	205.752	99.212	382.38	94.6417	205.729	98.8549
205.776	99.6393	205.855	99.212	382.584	94.6345	205.832	98.8549
205.877	99.6393	205.955	99.2095	382.784	94.6272	205.932	98.8549
205.975	99.6393	206.057	99.2095	382.986	94.6199	206.032	98.8528
206.079	99.6393	206.154	99.2071	383.185	94.6127	206.135	98.8528
206.18	99.6393	206.256	99.2071	383.388	94.6055	206.233	98.8508
206.279	99.6393	206.355	99.2071	383.59	94.5983	206.332	98.8508
206.381	99.6369	206.455	99.2071	383.791	94.5912	206.434	98.8467
206.481	99.6369	206.557	99.2071	383.99	94.5838	206.534	98.8467
206.581	99.6369	206.654	99.2071	384.193	94.5765	206.633	98.8446
206.682	99.6344	206.754	99.2071	384.394	94.5692	206.734	98.8446
206.78	99.6344	206.855	99.2071	384.596	94.5619	206.833	98.8446
206.881	99.6344	206.956	99.2071	384.796	94.5545	206.934	98.8426
206.981	99.6344	207.057	99.2022	384.999	94.5472	207.033	98.8426
207.08	99.6344	207.154	99.2022	385.199	94.5398	207.13	98.8405
207.181	99.6344	207.253	99.2022	385.402	94.5324	207.23	98.8405
207.281	99.6344	207.352	99.2022	385.604	94.5248	207.331	98.8364
207.384	99.6344	207.452	99.1998	385.806	94.5171	207.427	98.8344
207.484	99.6295	207.548	99.1998	386.004	94.5095	207.528	98.8323
207.583	99.6295	207.648	99.1998	386.207	94.5018	207.628	98.8302
207.685	99.6295	207.746	99.1998	386.409	94.4939	207.728	98.8261
207.783	99.627	207.844	99.1998	386.61	94.486	207.829	98.8261
207.884	99.627	207.944	99.1973	386.813	94.4784	207.932	98.8261
207.983	99.6245	208.042	99.1973	387.012	94.4706	208.031	98.8241
208.084	99.6245	208.139	99.1973	387.214	94.4629	208.131	98.8241
208.185	99.622	208.24	99.1973	387.416	94.4552	208.231	98.822
208.284	99.622	208.34	99.1973	387.615	94.4474	208.332	98.82
208.385	99.622	208.438	99.1973	387.818	94.4397	208.435	98.8159
208.483	99.6171	208.537	99.1949	388.019	94.4319	208.536	98.8159
208.583	99.6171	208.637	99.1949	388.222	94.4243	208.635	98.8138
208.684	99.6146	208.738	99.1949	388.424	94.4168	208.735	98.8138
208.781	99.6146	208.836	99.19	388.623	94.4093	208.836	98.8159
208.878	99.6146	208.939	99.19	388.824	94.4019	208.935	98.8159
208.98	99.6146	209.037	99.1876	389.024	94.3947	209.038	98.8159
209.078	99.6146	209.135	99.1876	389.226	94.3875	209.141	98.8159
209.179	99.6146	209.235	99.1851	389.424	94.3805	209.239	98.8159
209.277	99.6146	209.336	99.1851	389.627	94.3734	209.34	98.8159
209.377	99.6146	209.439	99.1827	389.83	94.3663	209.439	98.8159
209.473	99.6146	209.538	99.1827	390.03	94.3593	209.539	98.8159
209.576	99.6122	209.638	99.1827	390.231	94.3523	209.641	98.8159
209.674	99.6122	209.737	99.1827	390.433	94.3453	209.742	98.8159
209.771	99.6122	209.84	99.1778	390.635	94.3383	209.842	98.8159
209.872	99.6122	209.94	99.1778	390.837	94.3313	209.94	98.8138
209.974	99.6122	210.04	99.1778	391.039	94.3239	210.039	98.8138
210.072	99.6122	210.143	99.1778	391.241	94.3166	210.138	98.8118
210.173	99.6097	210.244	99.1778	391.439	94.3093	210.24	98.8118
210.274	99.6097	210.345	99.1778	391.641	94.3019	210.34	98.8097
210.371	99.6097	210.445	99.1754	391.843	94.2945	210.44	98.8097
210.473	99.6097	210.546	99.1754	392.047	94.287	210.54	98.8097
210.573	99.6047	210.646	99.1754	392.246	94.2797	210.638	98.8056
210.671	99.6047	210.745	99.1754	392.447	94.2721	210.736	98.8056
210.771	99.6047	210.848	99.1754	392.648	94.2648	210.836	98.8056
210.872	99.6023	210.949	99.1754	392.849	94.2575	210.937	98.8036
210.971	99.6023	211.049	99.1754	393.053	94.2502	211.036	98.8015
211.073	99.6023	211.151	99.1754	393.252	94.2431	211.135	98.7995
211.172	99.5998	211.251	99.1754	393.455	94.2359	211.237	98.7995
211.275	99.5998	211.353	99.1754	393.656	94.2288	211.335	98.7995
211.372	99.5998	211.451	99.1754	393.86	94.2218	211.438	98.7953
211.474	99.5973	211.552	99.1754	394.058	94.2147	211.537	98.7953
211.573	99.5973	211.651	99.1729	394.259	94.2078	211.638	98.7953
211.672	99.5973	211.754	99.1729	394.461	94.2008	211.737	98.7953
211.775	99.5924	211.854	99.1729	394.661	94.1939	211.836	98.7953
211.874	99.5924	211.953	99.1705	394.863	94.1869	211.935	98.7933
211.975	99.5924	212.054	99.1705	395.062	94.1801	212.034	98.7933
212.076	99.5899	212.154	99.1656	395.265	94.1734	212.135	98.7913
212.174	99.5899	212.255	99.1656	395.465	94.1666	212.236	98.7892
212.275	99.5875	212.354	99.1632	395.667	94.1597	212.334	98.7851
212.376	99.5875	212.452	99.1632	395.866	94.1529	212.431	98.783
212.477	99.5875	212.554	99.1632	396.068	94.146	212.534	98.781
212.578	99.5875	212.653	99.1607	396.27	94.1391	212.63	98.7789
212.678	99.585	212.749	99.1607	396.471	94.1321	212.732	98.7748
212.78	99.585	212.852	99.1607	396.672	94.1253	212.83	98.7748
212.881	99.585	212.95	99.1607	396.875	94.1182	212.929	98.7728
212.979	99.58	213.049	99.1607	397.075	94.1111	213.029	98.7728
213.08	99.58	213.148	99.1607	397.276	94.1039	213.13	98.7707
213.182	99.58	213.25	99.1607	397.478	94.0967	213.228	98.7687
213.283	99.58	213.349	99.1607	397.681	94.0896	213.329	98.7646
213.384	99.5776	213.449	99.1583	397.88	94.0824	213.429	98.7646
213.486	99.5776	213.547	99.1583	398.081	94.0753	213.53	98.7625
213.587	99.5776	213.648	99.1583	398.281	94.0683	213.629	98.7625
213.687	99.5776	213.747	99.1534	398.483	94.0616	213.728	98.7605
213.787	99.5776	213.845	99.1534	398.683	94.0549	213.828	98.7605
213.888	99.5751	213.945	99.1534	398.884	94.0482	213.934	98.7605
213.989	99.5751	214.046	99.151	399.087	94.0416	214.031	98.7605
214.092	99.5751	214.145	99.151	399.287	94.0348	214.134	98.7584
214.191	99.5751	214.246	99.1485	399.489	94.028	214.234	98.7584
214.292	99.5751	214.346	99.1485	399.689	94.0212	214.334	98.7584
214.394	99.5726	214.447	99.1485	399.892	94.0144	214.439	98.7584
214.492	99.5726	214.547	99.1461	400.093	94.0075	214.538	98.7584
214.592	99.5726	214.647	99.1461	400.294	94.0005	214.638	98.7543
214.693	99.5726	214.748	99.1461	400.493	93.9934	214.739	98.7543
214.792	99.5726	214.846	99.1461	400.698	93.9863	214.839	98.7523
214.891	99.5726	214.949	99.1461	400.898	93.9789	214.94	98.7502
214.992	99.5726	215.051	99.1412	401.098	93.9715	215.041	98.7502
215.092	99.5751	215.149	99.1412	401.3	93.9639	215.141	98.7481
215.189	99.5751	215.25	99.1412	401.5	93.9563	215.24	98.7481
215.289	99.5751	215.348	99.1412	401.699	93.9486	215.341	98.7441
215.39	99.5751	215.45	99.1412	401.901	93.941	215.443	98.7441
215.491	99.5751	215.548	99.1388	402.101	93.9334	215.544	98.7441
215.589	99.5726	215.649	99.1388	402.301	93.9259	215.646	98.7441
215.69	99.5726	215.748	99.1388	402.502	93.9185	215.745	98.742
[truncated: 4,825 more rows]

## Sheet: Figure 1e
Figure 1e
[truncated: 6,703 more rows]

## Sheet: Figure 1f
Figure 1f
[truncated: 9,364 more rows]

[truncated: 35 more sheets: Figure 1g, Figure 2b, Figure 2d, Figure 3a, Figure 3b, Figure 3c, Figure 3e, Figure 4a, Figure 4b, Figure 4c, Figure 4d, Figure 4e, Figure 4f, Figure 5b, Figure 5c, Figure 6c, Figure 6d, Figure 7a, Figure 7b, Figure 7c …]
